# Supplementary material for: Whole‐genome SNP markers reveal conservation status, signatures of selection, and introgression in Chinese Laiwu pigs
Source: Evol Appl. 2020 Sep 16;14(2):383–98. doi: 10.1111/eva.13124 (PMC7896721; doi:10.1111/eva.13124)
Supplement: Supplementary file 6 — Table S2 [file EVA-14-383-s006.xlsx]

## Sheet: F&FROH
Table S1 F and ROH statistics of 41 Eurasian pig breeds and Chinese wild boars tested in this study.
Order	Breed	SampleNO	ROH0-5 (Mb)	F0-5	ROH5-10 (Mb)	F5-10	ROH>10 (Mb)	F>10	ROHTotal	ROHmean	ROHMAX	FROH	P0-5	P5-10	P>10	N0-5	N5~10	N>10	NTotal	PN0-5	PN5-10	PN>10	F
1	MIN	22	157.268	0.00291777	1491.2	0.027666	5665.11	0.105104	7313.57	332.435	100.546	0.135688	0.0215036	0.203894	0.774602	36	208	251	495	0.0727273	0.420202	0.507071	0.214045
2	LWH1	18	197.162	0.00447079	1769.1	0.0401157	6208.74	0.140788	8175.01	454.167	96.59	0.185374	0.0241177	0.216404	0.759478	45	243	265	553	0.0813743	0.439421	0.479204	0.307989
3	LWH2	150	1888.12	0.00513775	14729.6	0.0400806	43558.8	0.118527	60176.6	401.177	148.146	0.163746	0.0313763	0.244773	0.72385	434	2030	2088	4552	0.0953427	0.445958	0.458699	0.269717
3	LWH	233	2651.2	0.00464431	18780	0.0328983	54677.6	0.0957828	76108.8	326.647	148.146	0.133325	0.0348344	0.246752	0.718413	607	2586	2639	5832	0.104081	0.443416	0.452503	0.0377786
4	HTDE	16	62.114	0.00158454	445.99	0.0113773	1177.92	0.0300489	1686.02	105.376	69.85	0.0430107	0.0368406	0.264522	0.698637	15	62	61	138	0.108696	0.449275	0.442029	0.131889
5	BMEI	16	92.344	0.00235571	637.866	0.0162721	3268.36	0.0833764	3998.57	249.91	68.077	0.102004	0.0230943	0.159524	0.817382	21	86	140	247	0.0850202	0.348178	0.566802	0.233135
6	GST	21	57.405	0.00111574	437.628	0.00850589	2589.02	0.0503211	3084.05	146.86	95.269	0.0599427	0.0186135	0.1419	0.839486	13	59	98	170	0.0764706	0.347059	0.576471	0.271205
7	WN	18	128.935	0.0029237	1247.14	0.0282798	6260.46	0.141961	7636.53	424.252	118.377	0.173164	0.016884	0.163312	0.819804	30	173	235	438	0.0684932	0.394977	0.53653	0.35
8	JQH	30	146.133	0.0019882	1778.65	0.0241993	6461.18	0.0879072	8385.96	279.532	98.446	0.114095	0.0174259	0.212099	0.770475	32	248	272	552	0.057971	0.449275	0.492754	0.270563
9	JXH	30	643.727	0.00875819	3870.92	0.0526655	12102.9	0.164665	16617.5	553.918	116.317	0.226089	0.0387378	0.232942	0.72832	151	541	576	1268	0.119085	0.426656	0.454259	0.464347
10	MS	20	368.411	0.00751859	3038.93	0.0620189	10948.1	0.223431	14355.5	717.773	122.307	0.292969	0.0256635	0.211691	0.762645	85	419	483	987	0.0861196	0.424519	0.489362	0.502845
11	EHL	32	197.182	0.00251508	1661.05	0.0211869	4177.51	0.0532845	6035.74	188.617	95.909	0.0769865	0.0326691	0.275203	0.692128	44	235	201	480	0.0916667	0.489583	0.41875	0.349925
12	JH	13	288.74	0.00906562	1412.37	0.0443444	4700.55	0.147584	6401.66	492.435	105.541	0.200994	0.0451039	0.220625	0.734271	53	197	201	451	0.117517	0.436807	0.445676	0.471054
13	DX	36	298.417	0.00338341	2502.65	0.0283747	15005.7	0.170133	17806.8	494.633	141.569	0.201891	0.0167586	0.140545	0.842697	68	326	609	1003	0.0677966	0.325025	0.607178	0.401328
14	LP	20	172.452	0.00351943	1275	0.0260204	3563.07	0.0727157	5010.52	250.526	122.539	0.102256	0.034418	0.254465	0.711117	41	171	161	373	0.10992	0.458445	0.431635	0.27921
15	YS	36	335.012	0.00379832	3203.97	0.0363262	9505.91	0.107777	13044.9	362.358	132.589	0.147901	0.0256815	0.245611	0.728707	79	441	455	975	0.0810256	0.452308	0.466667	0.308958
16	GX	13	94.798	0.00297639	748.427	0.0234985	4220.87	0.132523	5064.09	389.546	120.423	0.158998	0.0187196	0.147791	0.833489	22	101	159	282	0.0780142	0.358156	0.56383	0.395862
17	TC	21	70.055	0.00136161	419.478	0.00815312	939.329	0.0182571	1428.86	68.041	47.967	0.0277719	0.0490285	0.293575	0.657397	18	59	51	128	0.140625	0.460938	0.398438	0.249031
18	SZL	11	50.21	0.00186308	307.912	0.0114253	1049.73	0.0389512	1407.86	127.987	104.08	0.0522396	0.0356642	0.21871	0.745626	11	44	40	95	0.115789	0.463158	0.421053	0.258345
19	PX	30	181.591	0.00247063	811.58	0.0110419	3230.98	0.0439589	4224.15	140.805	104.137	0.0574714	0.0429888	0.192129	0.764883	41	111	132	284	0.144366	0.390845	0.464789	0.232337
20	WB	21	59.23	0.00115121	509.486	0.00990255	1075.34	0.0209007	1644.06	78.2885	92.485	0.0319545	0.0360267	0.309895	0.654078	14	70	51	135	0.103704	0.518519	0.377778	0.241529
21	DS	15	114.259	0.00310909	1176.75	0.0320205	1778.14	0.0483849	3069.16	204.61	127.19	0.0835145	0.0372281	0.383412	0.579359	27	167	90	284	0.0950704	0.588028	0.316901	0.33602
22	LT	20	262.824	0.00536376	1329.74	0.0271376	6432.59	0.131277	8025.16	401.258	106.537	0.163779	0.03275	0.165697	0.801553	60	188	253	501	0.11976	0.37525	0.50499	0.379815
23	DHB	16	110.64	0.00282245	852.715	0.0217529	5371.49	0.137028	6334.85	395.928	127.536	0.161603	0.0174653	0.134607	0.847928	25	114	208	347	0.0720461	0.32853	0.599424	0.295338
24	LUC	18	223.957	0.00507839	1497.65	0.0339604	1973.77	0.0447566	3695.38	205.299	63.641	0.0837955	0.0606046	0.405278	0.534118	52	210	114	376	0.138298	0.558511	0.303191	0.401878
25	BMX	16	65.342	0.00166689	393.423	0.0100363	1592.48	0.0406245	2051.24	128.203	96.285	0.0523277	0.0318548	0.191797	0.776348	15	55	60	130	0.115385	0.423077	0.461538	0.280662
26	WZS	16	20.797	0.000530536	220.621	0.00562809	261.807	0.00667875	503.225	31.4516	100.399	0.0128374	0.0413274	0.438414	0.520258	5	30	11	46	0.108696	0.652174	0.23913	0.19125
27	DNXE	15	108.407	0.00294985	815.324	0.0221857	7294.36	0.198486	8218.09	547.873	145.292	0.223622	0.0131913	0.0992109	0.887598	24	111	244	379	0.0633245	0.292876	0.643799	0.414133
28	CJX	16	213.13	0.00543699	1341.31	0.0342172	4471.16	0.11406	6025.61	376.601	100.73	0.153715	0.0353707	0.222602	0.742027	49	191	215	455	0.107692	0.41978	0.472527	0.355137
29	GL	18	83.336	0.00188971	567.215	0.012862	2050.43	0.0464951	2700.99	150.055	97.091	0.0612468	0.0308539	0.210003	0.759143	19	81	77	177	0.107345	0.457627	0.435028	0.0991871
30	MGXE	13	35.408	0.00111171	230.062	0.0072233	319.079	0.0100182	584.549	44.9653	45.695	0.0183532	0.0605732	0.393572	0.545855	8	33	16	57	0.140351	0.578947	0.280702	0.135152
31	DQT	19	56.063	0.00120436	384.589	0.00826185	1669.37	0.0358619	2110.02	111.054	104.664	0.0453281	0.0265699	0.182268	0.791162	13	52	80	145	0.0896552	0.358621	0.551724	0.241242
32	MLT	16	97.281	0.00248166	361.389	0.00921911	1307	0.0333418	1765.67	110.354	111.535	0.0450426	0.0550958	0.204675	0.740229	22	48	54	124	0.177419	0.387097	0.435484	0.147936
33	LTT	16	51.82	0.00132194	670.691	0.0171095	3871.98	0.0987749	4594.49	287.156	123.504	0.117206	0.0112787	0.145977	0.842744	12	92	161	265	0.045283	0.34717	0.607547	0.347119
34	LZT	29	206.573	0.00290743	1133.03	0.015947	3909.07	0.0550186	5248.68	180.989	131.118	0.073873	0.0393571	0.21587	0.744773	47	158	189	394	0.119289	0.401015	0.479695	0.240493
35	NJ	16	192.907	0.0049211	1146.95	0.029259	2493.44	0.0636081	3833.3	239.581	65.053	0.0977882	0.050324	0.299208	0.650468	45	165	135	345	0.130435	0.478261	0.391304	0.316629
36	RC	18	180.765	0.00409898	733.449	0.0166315	825.606	0.0187212	1739.82	96.6567	42.005	0.0394517	0.103899	0.421566	0.474535	20	98	50	168	0.119048	0.583333	0.297619	0.302361
37	SUT	12	145.64	0.00495374	1071.88	0.0364585	2634.07	0.0895942	3851.59	320.966	77.217	0.131006	0.037813	0.278295	0.683892	34	139	136	309	0.110032	0.449838	0.440129	0.107279
38	DRC	35	847.854	0.00988751	4664.17	0.0543926	9709.84	0.113234	15221.9	434.91	24.043	0.177514	0.0556998	0.306412	0.637888	195	642	498	1335	0.146067	0.480899	0.373034	0.209697
39	LW	35	413.681	0.00482427	2883.55	0.0336274	4119.99	0.0480465	7417.22	211.921	74.022	0.0864982	0.055773	0.388764	0.555463	97	396	229	722	0.134349	0.548476	0.317175	0.0282204
40	LR	35	499.063	0.00581998	2971.64	0.0346547	6534.15	0.0762	10004.9	285.853	84.098	0.116675	0.0498821	0.29702	0.653098	114	412	347	873	0.130584	0.471936	0.39748	0.0810222
41	USBK	20	504.915	0.0103044	3042.7	0.0620959	5223.67	0.106606	8771.29	438.564	66.725	0.179006	0.0575645	0.346893	0.595542	115	421	283	819	0.140415	0.514042	0.345543	0.28398
42	USHS	20	309.382	0.00631392	2169.42	0.0442739	4293.59	0.0876242	6772.39	338.619	82.429	0.138212	0.0456828	0.320333	0.633984	72	302	227	601	0.1198	0.502496	0.377704	0.17408
43	PIT	20	320.544	0.00654171	1915.66	0.039095	5189.09	0.1059	7425.29	371.264	82.429	0.151537	0.0431692	0.257991	0.69884	73	262	266	601	0.121464	0.43594	0.442596	0.082057
