# Supplementary material for: Whole‐genome SNP markers reveal conservation status, signatures of selection, and introgression in Chinese Laiwu pigs
Source: Evol Appl. 2020 Sep 16;14(2):383–98. doi: 10.1111/eva.13124 (PMC7896721; doi:10.1111/eva.13124)
Supplement: Supplementary file 7 — Table S3 [file EVA-14-383-s007.xlsx]

## Sheet: Sheet1
Table S3 F, ROH and proportion of Chinese lineage of Laiwu pigs.
ID	Family	Sex	F	FROH	P
D71	1	male	0.355	0.193812	0.856
D66	1	male	0.266	0.136057	0.851
D70	1	male	0.306	0.191319	0.816
F25	1	female	0.327	0.175593	0.851
F52	1	female	0.316	0.188456	0.847
E75	1	female	0.461	0.363669	0.835
F16	1	female	0.288	0.161967	0.832
F10	1	female	0.305	0.188177	0.827
E49	1	female	0.235	0.12671	0.822
F49	1	female	0.296	0.20607	0.809
G11	1	female	0.234	0.147094	0.805
E66	1	female	0.29	0.180799	0.799
E88	1	female	0.188	0.116241	0.79
F29	1	female	0.183	0.111766	0.786
F56	1	female	0.199	0.124818	0.776
E1	1	female	0.185	0.125291	0.761
E73	1	female	0.183	0.125519	0.748
D83	2	male	0.075	0.00329534	0.819
D85	2	male	0.243	0.137838	0.804
D72	2	male	0.209	0.172379	0.734
E87	2	female	0.27	0.130128	0.856
E79	2	female	0.093	0	0.833
E89	2	female	0.189	0.062589	0.833
E95	2	female	0.094	0.0020603	0.832
E60	2	female	0.151	0.0632147	0.824
F41	2	female	0.086	0.00560857	0.816
F32	2	female	0.081	0	0.812
F3	2	female	0.247	0.164215	0.79
F22	2	female	0.154	0.102756	0.776
G13	2	female	0.139	0.0873388	0.776
E19	2	female	0.168	0.143687	0.74
D74	3	male	0.222	0.15901	0.793
E62	3	female	0.328	0.210644	0.837
E70	3	female	0.113	0.00386726	0.837
F15	3	female	0.341	0.225378	0.831
F30	3	female	0.315	0.184782	0.827
F6	3	female	0.333	0.188689	0.827
E10	3	female	0.314	0.205645	0.825
F38	3	female	0.325	0.204878	0.824
F79	3	female	0.175	0.0830392	0.822
E7	3	female	0.342	0.232361	0.821
F35	3	female	0.316	0.18625	0.818
E42	3	female	0.315	0.196887	0.818
F72	3	female	0.294	0.155138	0.817
F13	3	female	0.295	0.185032	0.815
F9	3	female	0.416	0.278557	0.812
F11	3	female	0.261	0.156706	0.81
F73	3	female	0.223	0.112736	0.81
E31	3	female	0.315	0.201719	0.803
F19	3	female	0.2	0.130724	0.795
E17	3	female	0.331	0.2276	0.789
F74	3	female	0.276	0.175387	0.787
F77	3	female	0.161	0.0898939	0.781
D96	3	female	0.304	0.184793	0.778
F90	3	female	0.228	0.125789	0.761
D84	4	male	0.315	0.226301	0.809
D87	4	male	0.23	0.126315	0.766
E14	4	female	0.295	0.148498	0.857
E32	4	female	0.343	0.206871	0.842
F4	4	female	0.201	0.0731171	0.835
E65	4	female	0.287	0.159196	0.834
E69	4	female	0.292	0.19785	0.831
F12	4	female	0.301	0.187042	0.826
F60	4	female	0.226	0.0979176	0.824
E52	4	female	0.155	0.0555147	0.813
E67	4	female	0.185	0.0838559	0.808
E47	4	female	0.231	0.122719	0.807
F7	4	female	0.218	0.126791	0.802
F58	4	female	0.271	0.174377	0.8
E50	4	female	0.18	0.0766551	0.8
F87	4	female	0.255	0.177873	0.794
G6	4	female	0.221	0.127042	0.784
D73	5	male	0.341	0.190091	0.845
D68	5	male	0.284	0.155313	0.844
D62	5	male	0.392	0.258172	0.841
E93	5	female	0.388	0.229871	0.85
E63	5	female	0.321	0.198921	0.846
E64	5	female	0.474	0.331691	0.84
E33	5	female	0.345	0.22356	0.831
F17	5	female	0.372	0.219457	0.829
E36	5	female	0.284	0.13798	0.826
F51	5	female	0.299	0.194022	0.819
E68	5	female	0.315	0.208858	0.816
E85	5	female	0.308	0.175391	0.804
E16	5	female	0.216	0.159193	0.763
E35	5	female	0.267	0.196257	0.758
D63	6	male	0.387	0.262422	0.837
F8	6	female	0.33	0.192092	0.834
E82	6	female	0.303	0.186498	0.829
E53	6	female	0.32	0.197971	0.82
E20	6	female	0.291	0.167264	0.815
E40	6	female	0.222	0.136448	0.806
E39	6	female	0.293	0.168191	0.791
E24	6	female	0.264	0.148637	0.777
E23	6	female	0.108	0.0623155	0.736
D75	7	male	0.343	0.211987	0.826
D67	7	male	0.306	0.256036	0.75
D60	7	male	0.218	0.163456	0.744
E59	7	female	0.389	0.246	0.854
F54	7	female	0.358	0.213774	0.849
E51	7	female	0.331	0.214677	0.849
E86	7	female	0.356	0.21082	0.846
E44	7	female	0.354	0.212858	0.833
E54	7	female	0.279	0.179963	0.818
D94	7	female	0.36	0.238444	0.805
F64	7	female	0.294	0.194401	0.801
E38	7	female	0.289	0.158837	0.801
F57	7	female	0.28	0.173799	0.789
E3	7	female	0.297	0.175596	0.786
E34	7	female	0.282	0.219856	0.774
E90	7	female	0.385	0.3131	0.771
F83	7	female	0.278	0.201884	0.766
F71	7	female	0.324	0.251889	0.762
D81	8	male	0.354	0.200932	0.828
F1	8	female	0.293	0.173463	0.835
E58	8	female	0.266	0.152841	0.825
F40	8	female	0.308	0.169906	0.825
F45	8	female	0.317	0.210715	0.824
D89	8	female	0.333	0.21962	0.823
E55	8	female	0.277	0.177985	0.81
F53	8	female	0.343	0.228916	0.795
F89	8	female	0.323	0.214011	0.789
E71	8	female	0.265	0.1824	0.779
D69	9	male	0.33	0.197351	0.822
F31	9	female	0.296	0.160653	0.838
F33	9	female	0.279	0.160431	0.828
E77	9	female	0.283	0.149938	0.827
G7	9	female	0.367	0.250298	0.82
E21	9	female	0.177	0.095529	0.815
F68	9	female	0.316	0.214237	0.815
F78	9	female	0.257	0.153169	0.807
F88	9	female	0.228	0.113851	0.804
D64	10	male	0.288	0.137112	0.843
E74	10	female	0.386	0.242344	0.866
F46	10	female	0.296	0.170262	0.856
E15	10	female	0.333	0.189238	0.838
F62	10	female	0.263	0.139592	0.838
E37	10	female	0.303	0.190501	0.837
E91	10	female	0.312	0.160536	0.831
E94	10	female	0.254	0.13152	0.825
F24	10	female	0.202	0.0916506	0.806
E27	10	female	0.175	0.0869392	0.806
F28	10	female	0.257	0.189535	0.803
F27	10	female	0.228	0.102524	0.8
E5	10	female	0.172	0.0814882	0.792
E61	10	female	0.256	0.185166	0.786
D90	10	female	0.126	0.0957731	0.773
E13	10	female	0.144	0.101224	0.748
F76	10	female	0.223	0.187144	0.743
F14	10	female	0.014	0.0031758	0.739
D65	11	male	0.013	0.0815812	0.496
E46	11	female	0.083	0.0993955	0.681
F43	11	female	0.06	0.0647449	0.679
E29	11	female	0.052	0.0602086	0.678
E92	11	female	0.075	0.0663951	0.673
F26	11	female	0.05	0.0969008	0.666
F61	11	female	0.08	0.105657	0.656
G12	11	female	0.055	0.0780286	0.652
E6	11	female	0.009	0.0638159	0.642
F36	11	female	-0.002	0.0516392	0.637
F80	11	female	0.064	0.075502	0.635
D92	11	female	0.012	0.0827722	0.632
G10	11	female	-0.056	0.007062	0.622
F67	11	female	-0.05	0.0205608	0.613
E12	11	female	0.049	0.0727971	0.598
F55	11	female	0.122	0.157661	0.598
F23	11	female	0.074	0.103839	0.586
E30	11	female	-0.028	0.0505098	0.585
D91	11	female	-0.024	0.0362689	0.584
E45	11	female	-0.033	0.0458024	0.575
F39	11	female	0.006	0.0666816	0.562
E41	11	female	-0.05	0.0410845	0.559
F21	11	female	0.009	0.0855935	0.556
E81	11	female	0.041	0.0616918	0.547
D88	11	female	-0.037	0.0298255	0.543
E83	11	female	0.139	0.137642	0.542
E26	11	female	0.02	0.109917	0.53
F2	11	female	0.019	0.0592739	0.526
F20	11	female	0.195	0.212224	0.512
E76	11	female	-0.049	0.0676739	0.509
F50	11	female	-0.033	0.0352402	0.498
E25	11	female	0.145	0.136236	0.495
F91	12	female	0.061	0.0898804	0.667
F66	12	female	0.078	0.0871298	0.641
F37	12	female	0.007	0.0421139	0.635
F96	12	female	0.015	0.0699437	0.624
G8	12	female	-0.031	0.0353784	0.621
F34	12	female	-0.056	0.0329682	0.601
E8	12	female	-0.014	0.0505918	0.558
E57	12	female	-0.04	0.0443404	0.542
F95	12	female	-0.074	0.0245708	0.537
F94	12	female	0.013	0.0851445	0.497
F59	13	female	0.181	0.16025	0.731
F63	13	female	0.147	0.109341	0.729
E43	13	female	0.023	0	0.722
F44	13	female	0.222	0.155259	0.722
F86	13	female	0.126	0.0774559	0.721
F65	13	female	0.171	0.148291	0.714
E96	13	female	0.095	0.0689171	0.711
E80	13	female	-0.017	0	0.711
E78	13	female	0.24	0.209429	0.709
F93	13	female	0.034	0.0517216	0.705
F92	13	female	0.071	0.0598918	0.703
E28	13	female	0.21	0.157652	0.702
F85	13	female	0.184	0.150976	0.693
F81	13	female	0.127	0.106253	0.682
F5	13	female	-0.035	0.00215521	0.681
F82	13	female	0.143	0.109322	0.667
D95	13	female	0.107	0.112568	0.666
E48	13	female	-0.033	0	0.66
E84	13	female	-0.008	0	0.652
F48	13	female	-0.033	0.00196613	0.648
E2	13	female	-0.057	0	0.647
F47	13	female	0.064	0.0839322	0.64
F70	13	female	0.16	0.171897	0.637
F75	13	female	0.098	0.131878	0.631
E56	13	female	0.031	0.0683976	0.614
E18	13	female	-0.04	0.0237745	0.598
F18	13	female	0.004	0.0677257	0.589
G14	13	female	-0.011	0.0460522	0.572
D82	/	male	0.181	0.193648	0.484
D86	/	male	0.132	0.159251	0.481
E11	/	male	0.062	0.124631	0.478
D80	/	male	-0.088	0.0317809	0.474
D76	/	male	0.19	0.220271	0.471
D79	/	male	0.216	0.263785	0.443
E9	/	female	-0.058	0.0298422	0.483
F42	/	female	-0.099	0.0306287	0.419
F84	/	female	-0.047	0.0649714	0.411
E22	/	female	-0.132	0.00844735	0.37
E72	/	female	-0.074	0.0533649	0.359
E4	/	female	-0.143	0.0153564	0.325
D93	/	female	-0.183	0.00556759	0.291

## Sheet: Sheet2
FID	IID	PHE	NSEG	KB	KBAVG
BMEI	BMEI0	5	28	267439	9551.4
BMEI	BMEI1	5	26	474544	18251.7
BMEI	BMEI3	5	19	262525	13817.1
BMEI	BMEI5	5	21	505965	24093.6
BMEI	BMEI8	5	1	10193	10193
BMEI	BMEI9	5	11	88212	8019.28
BMEI	BMEI10	5	0	0	0
BMEI	BMEI12	5	2	20086.2	10043.1
BMEI	BMEI13HZ	5	11	173107	15737
BMEI	BMEI13SS	5	0	0	0
BMEI	BMEI35	5	20	292289	14614.5
BMEI	BMEI69	5	33	637336	19313.2
BMEI	BMEI71	5	28	427114	15254.1
BMEI	BMEI73	5	20	421647	21082.3
BMEI	BMEI79	5	13	195325	15025
BMEI	BMEI109	5	14	222583	15898.8
DNXE	DNXE01	26	45	825886	18353
DNXE	DNXE02	26	46	817115	17763.4
DNXE	DNXE3	26	5	61949.1	12389.8
DNXE	DNXE21	26	9	175364	19484.9
DNXE	DNXE35	26	20	268670	13433.5
DNXE	DNXE63	26	21	396458	18878.9
DNXE	DNXE105	26	2	12748.7	6374.35
DNXE	DNXE201	26	26	417496	16057.6
DNXE	DNXE203	26	27	500334	18530.9
DNXE	DNXE205	26	12	127767	10647.2
DNXE	DNXE207	26	6	57318.7	9553.11
DNXE	DNXE217	26	8	53455.2	6681.9
DNXE	DNXE545	26	55	1785040	32455.3
DNXE	DNXE549	26	52	1747400	33603.8
DNXE	DNXE671	26	45	971094	21579.9
HTDE	HTDE0	4	9	106171	11796.8
HTDE	HTDE12	4	20	245173	12258.7
HTDE	HTDE46	4	25	370928	14837.1
HTDE	HTDE60	4	3	41877.3	13959.1
HTDE	HTDE62	4	0	0	0
HTDE	HTDE70	4	0	0	0
HTDE	HTDE90	4	0	0	0
HTDE	HTDE109	4	28	336466	12016.6
HTDE	HTDE119	4	0	0	0
HTDE	HTDE121	4	0	0	0
HTDE	HTDE124	4	11	95684.4	8698.58
HTDE	HTDE125	4	14	136047	9717.62
HTDE	HTDE201	4	1	10348.1	10348.1
HTDE	HTDE314	4	0	0	0
HTDE	HTDE316	4	1	5574.93	5574.93
HTDE	HTDE328	4	26	337752	12990.5
LWH1	LWH0F	2	28	389812	13921.9
LWH1	LWH0M	2	33	529127	16034.2
LWH1	LWH11	2	38	806455	21222.5
LWH1	LWH13	2	32	831910	25997.2
LWH1	LWH134	2	26	467959	17998.4
LWH1	LWH181	2	36	424005	11777.9
LWH1	LWH277	2	33	359494	10893.8
LWH1	LWH371	2	42	512127	12193.5
LWH1	LWH375	2	32	363771	11367.8
LWH1	LWH389	2	30	379742	12658.1
LWH1	LWH435	2	23	369862	16081
LWH1	LWH439	2	25	280183	11207.3
LWH1	LWH585	2	31	519843	16769.1
LWH1	LWH879	2	28	350196	12507
LWH1	LWH993	2	35	367899	10511.4
LWH1	LWH1163	2	38	592149	15582.9
LWH1	LWH1183	2	15	268409	17893.9
LWH1	LWH2715	2	28	362064	12930.9
LWH3	LWH0D60	3	32	400468	12514.6
LWH3	LWH0D62	3	40	632522	15813
LWH3	LWH0D63	3	38	642935	16919.4
LWH3	LWH0D64	3	32	335925	10497.7
LWH3	LWH0D66	3	27	333339	12345.9
LWH3	LWH0D67	3	42	627287	14935.4
LWH3	LWH0D68	3	26	380516	14635.2
LWH3	LWH0D69	3	40	483511	12087.8
LWH3	LWH0D70	3	36	468732	13020.3
LWH3	LWH0D71	3	33	474840	14389.1
LWH3	LWH0D72	3	32	422328	13197.8
LWH3	LWH0D73	3	37	465723	12587.1
LWH3	LWH0D74	3	31	389575	12566.9
LWH3	LWH0D75	3	41	519368	12667.5
LWH3	LWH0D81	3	37	492283	13304.9
LWH3	LWH0D83	3	1	8073.58	8073.58
LWH3	LWH0D84	3	32	554437	17326.1
LWH3	LWH0D85	3	23	337704	14682.8
LWH3	LWH0D87	3	28	309471	11052.5
LWH3	LWH0D89	3	32	538068	16814.6
LWH3	LWH0D90	3	16	234644	14665.3
LWH3	LWH0D94	3	46	584189	12699.8
LWH3	LWH0D96	3	37	452743	12236.3
LWH3	LWH0E1	3	27	306962	11369
LWH3	LWH0E3	3	32	430209	13444
LWH3	LWH0E5	3	15	199646	13309.7
LWH3	LWH0E7	3	39	569284	14597
LWH3	LWH0E10	3	36	503831	13995.3
LWH3	LWH0E13	3	19	248000	13052.6
LWH3	LWH0E14	3	29	363821	12545.6
LWH3	LWH0E15	3	41	463633	11308.1
LWH3	LWH0E16	3	21	390024	18572.6
LWH3	LWH0E17	3	41	557621	13600.5
LWH3	LWH0E19	3	28	352034	12572.6
LWH3	LWH0E20	3	40	409797	10244.9
LWH3	LWH0E21	3	19	234046	12318.2
LWH3	LWH0E23	3	10	152673	15267.3
LWH3	LWH0E24	3	26	364160	14006.1
LWH3	LWH0E27	3	19	213001	11210.6
LWH3	LWH0E31	3	36	494211	13728.1
LWH3	LWH0E32	3	44	506834	11519
LWH3	LWH0E33	3	42	547721	13041
LWH3	LWH0E34	3	37	538648	14558.1
LWH3	LWH0E35	3	31	480829	15510.6
LWH3	LWH0E36	3	30	338050	11268.3
LWH3	LWH0E37	3	35	466727	13335
LWH3	LWH0E38	3	38	389150	10240.8
LWH3	LWH0E39	3	34	412067	12119.6
LWH3	LWH0E40	3	32	334298	10446.8
LWH3	LWH0E42	3	32	482374	15074.2
LWH3	LWH0E44	3	42	521501	12416.7
LWH3	LWH0E47	3	24	300661	12527.6
LWH3	LWH0E49	3	26	310439	11940
LWH3	LWH0E50	3	17	187805	11047.4
LWH3	LWH0E51	3	41	525958	12828.2
LWH3	LWH0E52	3	11	136011	12364.6
LWH3	LWH0E53	3	37	485029	13108.9
LWH3	LWH0E54	3	38	440910	11602.9
LWH3	LWH0E55	3	32	436063	13627
LWH3	LWH0E58	3	29	374460	12912.4
LWH3	LWH0E59	3	49	602699	12300
LWH3	LWH0E60	3	14	154876	11062.6
LWH3	LWH0E61	3	31	453657	14634.1
LWH3	LWH0E62	3	38	516078	13581
LWH3	LWH0E63	3	46	487356	10594.7
LWH3	LWH0E64	3	56	812644	14511.5
LWH3	LWH0E65	3	31	390031	12581.6
LWH3	LWH0E66	3	37	442958	11971.8
LWH3	LWH0E67	3	20	205447	10272.4
LWH3	LWH0E68	3	40	511703	12792.6
LWH3	LWH0E69	3	33	484733	14688.9
LWH3	LWH0E70	3	1	9474.78	9474.78
LWH3	LWH0E71	3	32	446880	13965
LWH3	LWH0E73	3	30	307521	10250.7
LWH3	LWH0E74	3	39	593742	15224.2
LWH3	LWH0E75	3	46	890990	19369.3
LWH3	LWH0E77	3	28	367349	13119.6
LWH3	LWH0E79	3	0	0	0
LWH3	LWH0E82	3	33	456919	13846
LWH3	LWH0E85	3	35	429709	12277.4
LWH3	LWH0E86	3	34	516510	15191.5
LWH3	LWH0E87	3	19	318813	16779.6
LWH3	LWH0E88	3	20	284790	14239.5
LWH3	LWH0E89	3	13	153343	11795.6
LWH3	LWH0E90	3	44	767096	17434
LWH3	LWH0E91	3	32	393312	12291
LWH3	LWH0E93	3	38	563185	14820.7
LWH3	LWH0E94	3	18	322225	17901.4
LWH3	LWH0E95	3	1	5047.74	5047.74
LWH3	LWH0F1	3	34	424984	12499.5
LWH3	LWH0F3	3	22	402327	18287.6
LWH3	LWH0F4	3	15	179137	11942.4
LWH3	LWH0F6	3	40	462288	11557.2
LWH3	LWH0F7	3	22	310637	14119.9
LWH3	LWH0F8	3	34	470626	13842
LWH3	LWH0F9	3	40	682465	17061.6
LWH3	LWH0F10	3	35	461033	13172.4
LWH3	LWH0F11	3	33	383929	11634.2
LWH3	LWH0F12	3	37	458253	12385.2
LWH3	LWH0F13	3	35	453329	12952.2
LWH3	LWH0F14	3	1	7780.71	7780.71
LWH3	LWH0F15	3	35	552177	15776.5
LWH3	LWH0F16	3	26	396820	15262.3
LWH3	LWH0F17	3	41	537670	13113.9
LWH3	LWH0F19	3	23	320275	13925
LWH3	LWH0F22	3	19	251751	13250
LWH3	LWH0F24	3	18	224544	12474.7
LWH3	LWH0F25	3	34	430203	12653
LWH3	LWH0F27	3	28	251184	8970.86
LWH3	LWH0F28	3	38	464360	12220
LWH3	LWH0F29	3	24	273827	11409.4
LWH3	LWH0F30	3	40	452717	11317.9
LWH3	LWH0F31	3	30	393601	13120
LWH3	LWH0F32	3	0	0	0
LWH3	LWH0F33	3	30	393056	13101.9
LWH3	LWH0F35	3	38	456313	12008.2
LWH3	LWH0F38	3	32	501951	15686
LWH3	LWH0F40	3	32	416269	13008.4
LWH3	LWH0F41	3	1	13741	13741
LWH3	LWH0F45	3	35	516252	14750.1
LWH3	LWH0F46	3	31	417143	13456.2
LWH3	LWH0F49	3	40	504871	12621.8
LWH3	LWH0F51	3	38	475353	12509.3
LWH3	LWH0F52	3	41	461718	11261.4
LWH3	LWH0F53	3	37	560845	15158
LWH3	LWH0F54	3	46	523747	11385.8
LWH3	LWH0F56	3	25	305805	12232.2
LWH3	LWH0F57	3	36	425808	11828
LWH3	LWH0F58	3	29	427223	14731.8
LWH3	LWH0F60	3	21	239898	11423.7
LWH3	LWH0F62	3	33	342001	10363.7
LWH3	LWH0F64	3	30	476283	15876.1
LWH3	LWH0F68	3	40	524881	13122
LWH3	LWH0F71	3	40	617127	15428.2
LWH3	LWH0F72	3	31	380087	12260.9
LWH3	LWH0F73	3	28	276203	9864.38
LWH3	LWH0F74	3	36	429697	11936
LWH3	LWH0F76	3	26	458503	17634.7
LWH3	LWH0F77	3	20	220240	11012
LWH3	LWH0F78	3	30	375264	12508.8
LWH3	LWH0F79	3	17	203446	11967.4
LWH3	LWH0F83	3	35	494617	14131.9
LWH3	LWH0F87	3	34	435790	12817.4
LWH3	LWH0F88	3	25	278935	11157.4
LWH3	LWH0F89	3	39	524328	13444.3
LWH3	LWH0F90	3	28	308184	11006.6
LWH3	LWH0G6	3	27	311253	11527.9
LWH3	LWH0G7	3	44	613230	13937
LWH3	LWH0G11	3	30	360380	12012.7
LWH3	LWH0G13	3	16	213980	13373.8
MGXE	MGXE1	29	4	53214.3	13303.6
MGXE	MGXE7	29	4	89117.9	22279.5
MGXE	MGXE14	29	5	49119.1	9823.82
MGXE	MGXE19	29	1	7797.19	7797.19
MGXE	MGXE20R	29	9	80960.7	8995.63
MGXE	MGXE21R	29	10	120095	12009.5
MGXE	MGXE23	29	2	16756.6	8378.29
MGXE	MGXE25	29	5	31892.2	6378.44
MGXE	MGXE26	29	5	34340.6	6868.12
MGXE	MGXE27	29	8	74466.4	9308.3
MGXE	MGXE29	29	2	13058	6528.98
MGXE	MGXE32	29	1	6865.55	6865.55
MGXE	MGXE34	29	1	6865.55	6865.55
USBK	USBK2W	41	36	345225	9589.6
USBK	USBK7W	41	24	247994	10333.1
USBK	USBK8W	41	41	359470	8767.56
USBK	USBK9W	41	44	510098	11593.1
USBK	USBK15W	41	42	436124	10383.9
USBK	USBK16W	41	38	409780	10783.7
USBK	USBK18W	41	43	415742	9668.41
USBK	USBK20W	41	32	278627	8707.09
USBK	USBK21W	41	33	414908	12573
USBK	USBK22W	41	43	432420	10056.3
USBK	USBK28W	41	50	455931	9118.63
USBK	USBK30W	41	44	518869	11792.5
USBK	USBK31W	41	38	435530	11461.3
USBK	USBK34W	41	43	459800	10693
USBK	USBK35W	41	46	504177	10960.4
USBK	USBK36W	41	33	373328	11313
USBK	USBK37W	41	46	588812	12800.3
USBK	USBK39W	41	54	539394	9988.77
USBK	USBK40W	41	39	499914	12818.3
USBK	USBK42W	41	50	545143	10902.9
USHS	USHS2W	42	29	335907	11583
USHS	USHS11W	42	30	403489	13449.6
USHS	USHS12W	42	23	210769	9163.88
USHS	USHS15W	42	36	430382	11955.1
USHS	USHS16W	42	30	251052	8368.41
USHS	USHS18W	42	28	414233	14794
USHS	USHS19W	42	35	529245	15121.3
USHS	USHS20W	42	25	207415	8296.6
USHS	USHS21W	42	28	238359	8512.82
USHS	USHS23W	42	34	422305	12420.7
USHS	USHS24W	42	25	278688	11147.5
USHS	USHS26W	42	31	279040	9001.29
USHS	USHS27W	42	29	373118	12866.2
USHS	USHS28W	42	29	327355	11288.1
USHS	USHS30W	42	39	474130	12157.2
USHS	USHS32W	42	33	381178	11550.9
USHS	USHS34W	42	31	348226	11233.1
USHS	USHS35W	42	31	315374	10173.3
USHS	USHS37W	42	29	295039	10173.8
USHS	USHS38W	42	26	257084	9887.83
JXH	JXH9010	8	44	562032	12773.4
JXH	JXH5044	8	44	454698	10334.1
JXH	JXH507	8	46	552121	12002.6
JXH	JXH6002	8	42	491967	11713.5
JXH	JXH6011	8	51	634616	12443.5
JXH	JXH7016	8	53	794303	14986.9
JXH	JXH7028	8	48	452568	9428.5
JXH	JXH7030	8	57	638681	11204.9
JXH	JXH7042	8	43	493617	11479.5
JXH	JXH7054	8	55	554554	10082.8
JXH	JXH7098	8	62	930257	15004.1
JXH	JXH7114	8	66	715139	10835.4
JXH	JXH7124	8	52	603028	11596.7
JXH	JXH8078	8	59	797028	13509
JXH	JXH8086	8	55	635973	11563.1
BMX	BMX0001	24	1	4181.11	4181.11
BMX	BMX0002	24	3	22818.9	7606.3
BMX	BMX0003	24	11	186162	16923.8
BMX	BMX0004	24	4	28696.3	7174.08
BMX	BMX0005	24	7	292299	41756.9
BMX	BMX0006	24	8	150414	18801.7
BMX	BMX0007	24	13	197752	15211.7
BMX	BMX0008	24	10	145942	14594.2
BMX	BMX0009	24	6	54530.9	9088.48
BMX	BMX00015	24	16	282368	17648
BMX	BMX0010	24	9	184146	20460.7
BMX	BMX0011	24	5	29844.5	5968.9
BMX	BMX0012	24	4	32665.2	8166.3
BMX	BMX0013	24	4	22897.6	5724.39
BMX	BMX0014	24	16	251438	15714.9
BMX	BMX0015	24	13	165089	12699.1
CJX	CJX0	27	34	342105	10061.9
CJX	CJX15	27	42	805403	19176.3
CJX	CJX28	27	35	421699	12048.6
CJX	CJX31	27	15	143081	9538.73
CJX	CJX33	27	28	403643	14415.8
CJX	CJX59	27	14	210232	15016.6
CJX	CJX113	27	26	316258	12163.8
CJX	CJX118	27	39	451718	11582.5
CJX	CJX119	27	30	420094	14003.1
CJX	CJX125	27	18	253006	14055.9
CJX	CJX126	27	33	333165	10095.9
CJX	CJX132	27	26	404025	15539.4
CJX	CJX137	27	32	497666	15552.1
CJX	CJX140	27	29	303716	10473
CJX	CJX141	27	24	362192	15091.3
CJX	CJX163	27	30	357606	11920.2
DQT	DQT2	30	4	32484.9	8121.22
DQT	DQT4	30	10	101412	10141.2
DQT	DQT5	30	14	241359	17239.9
DQT	DQT6	30	3	35776.2	11925.4
DQT	DQT7	30	5	70352.2	14070.4
DQT	DQT11	30	4	30699.6	7674.9
DQT	DQT12	30	10	170171	17017.1
DQT	DQT14	30	3	22058.2	7352.75
DQT	DQT17	30	13	126184	9706.45
DQT	DQT19	30	2	36922.1	18461.1
DQT	DQT20	30	8	77866.1	9733.27
DQT	DQT22	30	6	47619.7	7936.61
DQT	DQT23	30	5	46837.4	9367.47
DQT	DQT24	30	9	155185	17242.8
DQT	DQT25	30	7	69170.7	9881.53
DQT	DQT26	30	5	157248	31449.6
DQT	DQT29	30	12	178722	14893.5
DQT	DQT30	30	17	402585	23681.5
DQT	DQT31	30	8	107368	13421
DRC	DRC0001	38	34	404205	11888.4
DRC	DRC0002	38	38	528935	13919.3
DRC	DRC0003	38	33	455989	13817.9
DRC	DRC0004	38	41	517942	12632.7
DRC	DRC0005	38	34	435956	12822.2
DRC	DRC0006	38	35	365273	10436.4
DRC	DRC004	38	28	307898	10996.4
DRC	DRC005	38	41	492415	12010.1
DRC	DRC00453	38	47	564639	12013.6
DRC	DRC01207	38	39	424676	10889.1
DRC	DRC01604	38	42	437201	10409.6
DRC	DRC09426	38	36	383164	10643.4
DRC	DRC1293	38	42	410450	9772.62
DRC	DRC4015	38	33	313651	9504.56
DRC	DRC4109	38	43	742088	17257.9
DRC	DRC4301	38	35	391522	11186.4
DRC	DRC4802	38	42	511040	12167.6
DRC	DRC5234	38	38	392686	10333.8
DRC	DRC6125	38	36	464279	12896.6
DRC	DRC6601	38	31	331736	10701.2
DRC	DRC7015	38	36	367450	10206.9
DRC	DRC7807	38	46	513309	11158.9
DRC	DRC10103	38	31	343708	11087.4
DRC	DRC17005	38	44	470908	10702.4
DRC	DRC23314	38	33	372770	11296.1
DRC	DRC24410	38	33	320845	9722.59
DRC	DRC27402	38	33	401400	12163.6
DRC	DRC34106	38	39	514530	13193.1
DRC	DRC45601	38	38	395105	10397.5
DRC	DRC60203	38	36	408927	11359.1
DRC	DRC88508	38	39	386370	9906.92
DRC	DRC90432	38	40	405864	10146.6
DRC	DRC92504	38	43	550064	12792.2
DRC	DRC93002	38	48	492503	10260.5
DRC	DRC94100	38	48	402358	8382.47
DS	DS0001	20	19	165411	8705.82
DS	DS0002	20	17	163846	9638.01
DS	DS0003	20	22	171687	7803.96
DS	DS0004	20	18	201065	11170.3
DS	DS0006	20	12	123753	10312.7
DS	DS0007	20	19	184045	9686.6
DS	DS0008	20	17	157918	9289.28
DS	DS0009	20	23	245248	10663
DS	DS0010	20	21	193762	9226.78
DS	DS0011	20	22	594801	27036.4
DS	DS0012	20	21	178527	8501.29
DS	DS0013	20	17	143033	8413.7
DS	DS0014	20	15	147136	9809.09
DS	DS0015	20	19	179505	9447.66
DS	DS0016	20	22	219418	9973.56
EHL	EHL0000	10	16	166127	10383
EHL	EHL0001	10	20	208998	10449.9
EHL	EHL0002	10	6	59888	9981.33
EHL	EHL0003	10	16	154417	9651.03
EHL	EHL0004	10	15	329223	21948.2
EHL	EHL0005	10	12	109375	9114.55
EHL	EHL0006	10	17	276777	16281
EHL	EHL0007	10	16	376630	23539.4
EHL	EHL0013	10	14	196635	14045.4
EHL	EHL0234	10	10	129753	12975.3
EHL	EHL0806	10	15	199012	13267.5
EHL	EHL0F0038	10	20	263205	13160.2
EHL	EHL0F0052	10	15	129738	8649.19
EHL	EHL0F0054	10	11	205005	18636.8
EHL	EHL0F0058	10	19	224928	11838.3
EHL	EHL0F0068	10	15	162182	10812.1
EHL	EHL0F0074	10	15	136495	9099.65
EHL	EHL0F0090	10	23	242214	10531
EHL	EHL0F0094	10	13	180082	13852.5
EHL	EHL0F0124	10	20	202416	10120.8
EHL	EHL0F0142	10	15	198406	13227
EHL	EHL0F0146	10	14	162997	11642.6
EHL	EHL0F0174	10	23	242208	10530.8
EHL	EHL0F0196	10	12	124667	10388.9
EHL	EHL0F0202	10	13	124862	9604.79
EHL	EHL0F0292	10	17	217228	12778.1
EHL	EHL0F1190	10	14	197258	14089.9
EHL	EHL3000	10	7	104984	14997.6
EHL	EHL3188	10	17	240494	14146.7
EHL	EHL3508	10	5	33517.3	6703.46
EHL	EHL3544	10	22	338683	15394.7
EHL	EHL3566	10	13	97336.9	7487.46
DHB	DHB12101	22	16	286904	17931.5
DHB	DHB12403	22	25	444929	17797.2
DHB	DHB12801	22	22	313693	14258.8
DHB	DHB13306	22	18	345807	19211.5
DHB	DHB13510	22	20	237798	11889.9
DHB	DHB13806	22	20	554808	27740.4
DHB	DHB14001	22	21	413948	19711.8
DHB	DHB14002	22	22	411231	18692.3
DHB	DHB14005	22	23	292912	12735.3
DHB	DHB18203	22	25	510035	20401.4
DHB	DHB18205	22	24	419050	17460.4
DHB	DHB18207	22	23	552812	24035.3
DHB	DHB18209	22	26	473925	18227.9
DHB	DHB34003	22	19	297079	15635.7
DHB	DHB38201	22	21	478366	22779.3
DHB	DHB38501	22	22	301552	13706.9
GX	GX00002	15	25	450173	18006.9
GX	GX00004	15	14	179487	12820.5
GX	GX00005	15	20	307625	15381.2
GX	GX0001	15	18	329657	18314.3
GX	GX0002	15	21	312141	14863.9
GX	GX0003	15	14	395596	28256.9
GX	GX0004	15	16	343609	21475.6
GX	GX0005	15	19	292487	15394
GX	GX0006	15	31	497723	16055.6
GX	GX0007	15	26	536333	20628.2
GX	GX0008	15	29	474784	16371.9
GX	GX0009	15	27	469176	17376.9
GX	GX0010	15	22	475301	21604.6
JH	JH0116	11	28	397215	14186.3
JH	JH0122	11	32	341960	10686.2
JH	JH0124	11	24	336071	14002.9
JH	JH0128	11	34	598464	17601.9
JH	JH0138	11	41	663266	16177.2
JH	JH0144	11	42	631106	15026.3
JH	JH0164	11	32	542074	16939.8
JH	JH0177	11	33	557377	16890.2
JH	JH0187	11	37	501896	13564.8
JH	JH0199	11	39	517430	13267.4
JH	JH0201	11	34	426255	12536.9
JH	JH0207	11	36	451108	12530.8
JH	JH0209	11	39	377440	9677.94
LR	LR077	40	38	450079	11844.2
LR	LR103	40	37	469165	12680.1
LR	LR344	40	45	503680	11192.9
LR	LR466	40	29	333486	11499.5
LR	LR603	40	29	345028	11897.5
LR	LR768	40	31	343216	11071.5
LR	LR1087	40	20	211242	10562.1
LR	LR2441	40	29	420581	14502.8
LR	LR3414	40	29	478756	16508.8
LR	LR4442	40	36	491633	13656.5
LR	LR6572	40	23	328631	14288.3
LR	LR7751	40	16	132033	8252.04
LR	LR8021	40	19	197779	10409.4
LR	LR8906	40	26	282573	10868.2
LR	LR33404	40	39	339151	8696.19
LR	LR62213	40	29	323454	11153.6
LR	LR80412	40	16	110921	6932.58
LR	LR127707	40	16	132195	8262.17
LR	LR659804	40	11	122754	11159.5
LR	LR710106	40	16	165136	10321
LR	LR713806	40	18	212675	11815.3
LR	LR824870	40	17	146295	8605.61
LR	LR923107	40	23	239497	10412.9
LR	LR958803	40	28	278376	9942.02
LR	LR986908	40	18	195422	10856.8
LR	LR1020960	40	21	268638	12792.3
LR	LR1022760	40	22	268628	12210.4
LR	LR7228008	40	28	511271	18259.7
LR	LR7335100	40	28	246591	8806.81
LR	LR8284102	40	27	331192	12266.4
LR	LR8284603	40	16	149747	9359.21
LR	LR8299601	40	17	174263	10250.8
LR	LR8319004	40	24	226682	9445.09
LR	LR9246506	40	25	293459	11738.4
LR	LR9306602	40	27	280619	10393.3
LTT	LTT201	33	24	401069	16711.2
LTT	LTT202	33	16	210324	13145.2
LTT	LTT203	33	10	92251	9225.1
LTT	LTT204	33	6	74999.9	12500
LTT	LTT205	33	30	504076	16802.5
LTT	LTT206	33	8	141946	17743.2
LTT	LTT207	33	10	115395	11539.5
LTT	LTT208	33	4	52715.6	13178.9
LTT	LTT209	33	20	360023	18001.1
LTT	LTT2010	33	30	705154	23505.1
LTT	LTT2011	33	14	156050	11146.4
LTT	LTT2012	33	1	5748.08	5748.08
LTT	LTT2014	33	9	206542	22949.1
LTT	LTT2015	33	19	273912	14416.4
LTT	LTT2016	33	25	415949	16638
LTT	LTT2017	33	39	878335	22521.4
LUC	LUC201	23	20	241146	12057.3
LUC	LUC202	23	20	167819	8390.97
LUC	LUC203	23	23	199122	8657.46
LUC	LUC204	23	19	175031	9212.14
LUC	LUC205	23	23	234160	10180.8
LUC	LUC206	23	20	178597	8929.85
LUC	LUC207	23	10	84328.2	8432.82
LUC	LUC208	23	19	163196	8589.25
LUC	LUC209	23	25	306530	12261.2
LUC	LUC2010	23	20	167448	8372.42
LUC	LUC2011	23	25	196629	7865.16
LUC	LUC2012	23	20	171273	8563.66
LUC	LUC2013	23	24	242033	10084.7
LUC	LUC2014	23	24	248253	10343.9
LUC	LUC2015	23	21	199358	9493.21
LUC	LUC2016	23	18	171842	9546.76
LUC	LUC2037	23	30	411278	13709.3
LUC	LUC2039	23	15	137339	9155.95
LW	LW089790	39	27	278916	10330.2
LW	LW133	39	20	209063	10453.1
LW	LW349	39	16	148691	9293.2
LW	LW707	39	15	128402	8560.16
LW	LW800	39	18	190165	10564.7
LW	LW1631	39	15	126811	8454.1
LW	LW1914W	39	28	235721	8418.61
LW	LW5588	39	34	436927	12850.8
LW	LW5850	39	20	176340	8817
LW	LW6187	39	26	340513	13096.7
LW	LW8513	39	24	287807	11992
LW	LW8932	39	18	165562	9197.91
LW	LW9348	39	35	369981	10570.9
LW	LW12503	39	18	156587	8699.29
LW	LW23560	39	11	148286	13480.5
LW	LW29842	39	27	317942	11775.6
LW	LW31201	39	26	261030	10039.6
LW	LW36704	39	21	157146	7483.13
LW	LW41603	39	25	233319	9332.74
LW	LW42710	39	16	174526	10907.9
LW	LW47705	39	16	133784	8361.48
LW	LW51032	39	16	152657	9541.06
LW	LW76312	39	12	96701	8058.41
LW	LW107916	39	21	159770	7608.11
LW	LW109903	39	18	147481	8193.36
LW	LW125706	39	19	179811	9463.74
LW	LW128701	39	20	221527	11076.4
LW	LW136104	39	13	196431	15110.1
LW	LW155804	39	18	175499	9749.97
LW	LW159707	39	18	174302	9683.44
LW	LW160901	39	13	116415	8955.01
LW	LW510410	39	19	224658	11824.1
LW	LW762509	39	26	348804	13415.5
LW	LW810406	39	29	322044	11105
LW	LW8060301	39	24	223603	9316.8
MIN	MIN3028	1	21	332746	15845.1
MIN	MIN3032	1	24	370493	15437.2
MIN	MIN3038	1	14	234979	16784.2
MIN	MIN3046	1	23	275442	11975.7
MIN	MIN3048	1	25	366476	14659
MIN	MIN3070	1	19	183935	9680.79
MIN	MIN3072	1	23	396773	17251
MIN	MIN3076	1	20	329641	16482.1
MIN	MIN3120	1	15	176118	11741.2
MIN	MIN3122	1	23	383164	16659.3
MIN	MIN3126	1	16	234152	14634.5
MIN	MIN3134	1	27	383239	14194
MIN	MIN3172	1	26	395504	15211.7
MIN	MIN3252	1	32	759819	23744.4
MIN	MIN3312	1	20	350472	17523.6
MIN	MIN30212	1	24	358847	14952
MIN	MIN30401	1	24	303447	12643.6
MIN	MIN30405	1	25	252664	10106.5
MIN	MIN30407	1	21	245028	11668
MIN	MIN30411	1	24	283737	11822.4
MIN	MIN30703	1	22	263649	11984
MIN	MIN30705	1	27	433251	16046.3
MLT	MLT6	32	16	286786	17924.1
MLT	MLT7	32	18	345062	19170.1
MLT	MLT9	32	6	129590	21598.3
MLT	MLT10	32	1	4961.36	4961.36
MLT	MLT12	32	21	196323	9348.72
MLT	MLT13	32	3	38472.9	12824.3
MLT	MLT14	32	4	35976.7	8994.17
MLT	MLT19	32	4	32340.5	8085.12
MLT	MLT20	32	4	45601.1	11400.3
MLT	MLT22	32	11	227319	20665.4
MLT	MLT23	32	14	202622	14473
MLT	MLT26	32	16	151316	9457.25
MLT	MLT29	32	2	22591	11295.5
MLT	MLT30	32	3	18471.2	6157.05
MLT	MLT31	32	0	0	0
MLT	MLT32	32	1	28237.2	28237.2
NJ	NJ904	35	26	302614	11639
NJ	NJ1046	35	14	150215	10729.7
NJ	NJ1051	35	22	244525	11114.8
NJ	NJ1203	35	24	250069	10419.5
NJ	NJ2038	35	29	274666	9471.26
NJ	NJ2063	35	29	281624	9711.18
NJ	NJ2071	35	32	375508	11734.6
NJ	NJ2078	35	27	292413	10830.1
NJ	NJ3044	35	23	290656	12637.2
NJ	NJ6004	35	1	12671.9	12671.9
NJ	NJ10102	35	23	259280	11273
NJ	NJ10106	35	27	343883	12736.4
NJ	NJ10127	35	19	168522	8869.56
NJ	NJ30101	35	27	317817	11771
NJ	NJ95016	35	13	135450	10419.2
NJ	NJ95020	35	9	133383	14820.3
PX	PX030	18	2	21135.8	10567.9
PX	PX033	18	2	9190.44	4595.22
PX	PX054	18	3	42468.4	14156.1
PX	PX067	18	3	18254.6	6084.87
PX	PX069	18	4	37191	9297.74
PX	PX073	18	0	0	0
PX	PX083	18	2	23047.4	11523.7
PX	PX084	18	5	42262.5	8452.5
PX	PX096	18	0	0	0
PX	PX097	18	3	21461.8	7153.93
PX	PX0360	18	33	874137	26489
PX	PX0445	18	12	127796	10649.7
PX	PX0483	18	12	124705	10392.1
PX	PX0841	18	1	4733.4	4733.4
PX	PX2	18	3	26036.7	8678.9
PX	PX3	18	11	147647	13422.5
PX	PX12	18	17	357208	21012.2
PX	PX13	18	11	91480.5	8316.41
PX	PX14	18	7	56408.2	8058.31
PX	PX16	18	5	59044.6	11808.9
PX	PX17	18	7	135379	19339.9
PX	PX18	18	7	79705.5	11386.5
PX	PX20	18	7	70944.1	10134.9
PX	PX21	18	8	69044.4	8630.55
PX	PX25	18	4	25204.2	6301.06
PX	PX26	18	12	115909	9659.07
PX	PX27	18	2	18955.6	9477.79
PX	PX30	18	15	357616	23841
PX	PX32	18	8	69909	8738.62
PX	PX33	18	8	102489	12811.2
PX	PX36	18	28	592017	21143.4
PX	PX37	18	11	111686	10153.3
PX	PX51	18	6	43916.1	7319.35
PX	PX52	18	13	182908	14069.8
PX	PX54	18	12	164258	13688.1
RC	RC0003	36	14	176459	12604.2
RC	RC0004	36	12	86621.4	7218.45
RC	RC0005	36	9	76674.5	8519.39
RC	RC0006	36	7	61816.8	8830.98
RC	RC0007	36	16	183020	11438.8
RC	RC0008	36	6	45072.6	7512.09
RC	RC0009	36	11	115012	10455.6
RC	RC00050	36	11	107883	9807.56
RC	RC00051	36	8	65135.6	8141.96
RC	RC00052	36	5	38526	7705.2
RC	RC0010	36	7	83171.4	11881.6
RC	RC0011	36	16	204875	12804.7
RC	RC0012	36	7	52368.7	7481.24
RC	RC0013	36	8	70156.8	8769.6
RC	RC0014	36	11	101546	9231.47
RC	RC0015	36	5	38020.5	7604.11
RC	RC0016	36	6	44123.9	7353.98
RC	RC0017	36	9	94376.8	10486.3
SUT	SUT00011	37	27	333116	12337.6
SUT	SUT05419	37	20	263907	13195.3
SUT	SUT05433	37	21	262835	12516
SUT	SUT05579	37	29	347734	11990.8
SUT	SUT5294	37	23	223197	9704.21
SUT	SUT5480	37	17	236391	13905.4
SUT	SUT5621	37	31	450286	14525.4
SUT	SUT7532	37	30	319855	10661.8
SUT	SUT7868	37	29	448113	15452.2
SUT	SUT9656	37	30	320488	10682.9
SUT	SUT21204	37	26	297377	11437.6
SUT	SUT22298	37	26	348292	13395.8
SZL	SZL0001	17	15	195365	13024.4
SZL	SZL0002	17	4	43599.1	10899.8
SZL	SZL0003	17	1	6106.5	6106.5
SZL	SZL0004	17	2	12703.9	6351.97
SZL	SZL0005	17	5	47460.3	9492.07
SZL	SZL0006	17	15	331732	22115.5
SZL	SZL0007	17	4	28678.2	7169.55
SZL	SZL0008	17	6	77858.8	12976.5
SZL	SZL1	17	20	278603	13930.2
SZL	SZL2	17	8	78026.7	9753.34
SZL	SZL3	17	15	307722	20514.8
TC	TC00003	16	5	37490.7	7498.13
TC	TC0009	16	9	95532.1	10614.7
TC	TC0014	16	14	197326	14094.7
TC	TC0015	16	8	92456.8	11557.1
TC	TC0023	16	9	78574.8	8730.54
TC	TC0027	16	12	175023	14585.3
TC	TC0031	16	2	13569.1	6784.55
TC	TC0032	16	11	108017	9819.72
TC	TC0035	16	7	93103.5	13300.5
TC	TC0036	16	7	63708.3	9101.19
TC	TC0037	16	12	101255	8437.93
TC	TC0041	16	6	52010.3	8668.39
TC	TC0043	16	2	20321.9	10161
TC	TC0045	16	13	172887	13299
TC	TC0047	16	5	73356.6	14671.3
TC	TC0048	16	6	61230	10205
WB	WB0001	19	5	45019.8	9003.96
WB	WB0002	19	3	22976.3	7658.76
WB	WB0003	19	8	109017	13627.1
WB	WB0004	19	4	37990.3	9497.58
WB	WB0005	19	8	112029	14003.6
WB	WB0006	19	5	31136.9	6227.39
WB	WB0007	19	3	28458.7	9486.23
WB	WB0008	19	3	63307.6	21102.5
WB	WB0009	19	6	67788.4	11298.1
WB	WB0010	19	5	40960	8191.99
WB	WB0011	19	4	39729	9932.25
WB	WB0012	19	2	15396.2	7698.1
WB	WB0013	19	13	322413	24801
WB	WB0014	19	11	81323.4	7393.04
WB	WB0015	19	7	79013.9	11287.7
WB	WB01	19	12	141217	11768.1
WB	WB02	19	18	251935	13996.4
WB	WB103	19	3	31426.1	10475.4
WB	WB205	19	4	23377.1	5844.27
WB	WB402	19	6	45509.1	7584.84
WB	WB501	19	5	54034.1	10806.8
WZS	WZS149	25	13	198704	15284.9
WZS	WZS759	25	0	0	0
WZS	WZS809	25	4	29348	7336.99
WZS	WZS853	25	2	13091.3	6545.67
WZS	WZS859	25	0	0	0
WZS	WZS861	25	11	117755	10705
WZS	WZS877	25	4	40888.3	10222.1
WZS	WZS889	25	0	0	0
WZS	WZS893	25	0	0	0
WZS	WZS911	25	0	0	0
WZS	WZS913	25	2	16928	8464.02
WZS	WZS915	25	2	11909.1	5954.53
WZS	WZS947	25	0	0	0
WZS	WZS955	25	0	0	0
WZS	WZS971	25	0	0	0
WZS	WZS973	25	8	74601.3	9325.16
YS	YS2992	14	28	321137	11469.2
YS	YS3372	14	29	425590	14675.5
YS	YS3382	14	38	472487	12433.9
YS	YS3421	14	26	308883	11880.1
YS	YS3700	14	28	391353	13976.9
YS	YS3803	14	44	727719	16539.1
YS	YS3903	14	29	371749	12818.9
YS	YS4716	14	20	234956	11747.8
YS	YS4902	14	18	183091	10171.7
YS	YS4918	14	13	159509	12269.9
YS	YS4926	14	27	410523	15204.6
YS	YS5023	14	33	469022	14212.8
YS	YS5044	14	12	189255	15771.2
YS	YS5064	14	34	467941	13763
YS	YS5065	14	28	486627	17379.6
YS	YS5206	14	27	287611	10652.3
YS	YS5320	14	31	364316	11752.1
YS	YS5721	14	26	429586	16522.5
YS	YS5932	14	25	346200	13848
YS	YS5937	14	23	319478	13890.3
YS	YS5948	14	19	260802	13726.4
YS	YS6031	14	31	433898	13996.7
YS	YS6072	14	29	350048	12070.6
YS	YS6330	14	23	269665	11724.6
YS	YS6334	14	26	286757	11029.1
YS	YS6348	14	23	290206	12617.6
YS	YS6406	14	39	590696	15146
YS	YS6410	14	29	434070	14967.9
YS	YS6456	14	25	281977	11279.1
YS	YS6461	14	25	415698	16627.9
YS	YS6530	14	26	278889	10726.5
YS	YS6534	14	29	442775	15268.1
YS	YS6542	14	27	260695	9655.39
YS	YS6554	14	33	414420	12558.2
YS	YS6578	14	22	309988	14090.4
YS	YS6604	14	30	357273	11909.1
GST	GST01	31	14	193508	13822
GST	GST02	31	5	49323.4	9864.68
GST	GST03	31	4	55795.7	13948.9
GST	GST04	31	9	153046	17005.1
GST	GST05	31	3	24648.1	8216.02
GST	GST06	31	17	422714	24865.5
GST	GST07	31	13	251845	19372.7
GST	GST08	31	1	10797.9	10797.9
GST	GST09	31	3	22211.3	7403.75
GST	GST017	31	6	95474	15912.3
GST	GST1	31	3	18668	6222.65
GST	GST9	31	19	544051	28634.3
GST	GST10	31	2	19230.4	9615.18
GST	GST11	31	5	49298.2	9859.65
GST	GST12	31	4	95555.7	23888.9
GST	GST13	31	4	30360.4	7590.1
GST	GST14	31	7	111182	15883.1
GST	GST15	31	14	322845	23060.4
GST	GST17	31	5	43775.9	8755.18
GST	GST25	31	17	392418	23083.4
GST	GST48	31	15	177305	11820.3
LZT	LZT01	34	30	375657	12521.9
LZT	LZT02	34	17	132240	7778.8
LZT	LZT04	34	30	384164	12805.5
LZT	LZT06	34	20	375849	18792.4
LZT	LZT07	34	18	249061	13836.7
LZT	LZT10	34	29	524987	18103
LZT	LZT12	34	27	516997	19148
LZT	LZT13	34	14	304289	21735
LZT	LZT14	34	2	17654.4	8827.19
LZT	LZT15	34	2	15236.7	7618.37
LZT	LZT16	34	2	8627.02	4313.51
LZT	LZT17	34	0	0	0
LZT	LZT18	34	3	25637.7	8545.91
LZT	LZT19	34	4	25060.6	6265.15
LZT	LZT20	34	4	22593.8	5648.45
LZT	LZT21	34	3	26491.2	8830.4
LZT	LZT24	34	2	17654.4	8827.19
LZT	LZT25	34	14	114468	8176.29
LZT	LZT26	34	22	315602	14345.6
LZT	LZT28	34	14	166502	11893
LZT	LZT29	34	19	181425	9548.7
LZT	LZT31	34	14	136653	9760.94
LZT	LZT32	34	13	122153	9396.41
LZT	LZT33	34	14	143036	10216.8
LZT	LZT34	34	17	159977	9410.44
LZT	LZT35	34	13	182751	14057.8
LZT	LZT36	34	11	111181	10107.4
LZT	LZT39	34	20	314427	15721.3
LZT	LZT40	34	16	278304	17394
GL	CNGU1W	28	6	44964.3	7494.05
GL	CNGU2W	28	9	157002	17444.6
GL	CNGU3W	28	25	364923	14596.9
GL	CNGU4W	28	10	156164	15616.4
GL	CNGU5W	28	10	76310.9	7631.09
GL	CNGU6W	28	7	72187.6	10312.5
GL	CNGU7W	28	6	43039.6	7173.27
GL	CNGU8W	28	9	169640	18848.9
GL	CNGU9W	28	13	135247	10403.6
GL	CNGU10W	28	7	73539.7	10505.7
GL	CNGU11W	28	4	23317.4	5829.36
GL	CNGU12W	28	7	56838.9	8119.84
GL	CNGU13W	28	8	213784	26723
GL	CNGU14W	28	6	297312	49552
GL	CNGU15W	28	9	87572.9	9730.32
GL	CNGU16W	28	11	180182	16380.2
GL	CNGU17W	28	7	59268.8	8466.97
GL	CNGU18W	28	23	489693	21291
LT	CNLT1W	21	27	561684	20803.1
LT	CNLT2W	21	20	267740	13387
LT	CNLT3W	21	21	206977	9856.06
LT	CNLT4W	21	26	389425	14977.9
LT	CNLT5W	21	39	1001470	25678.8
LT	CNLT6W	21	38	890074	23423
LT	CNLT7W	21	23	249560	10850.5
LT	CNLT8W	21	31	404042	13033.6
LT	CNLT9W	21	21	244068	11622.3
LT	CNLT10W	21	15	144752	9650.12
LT	CNLT11W	21	28	363786	12992.3
LT	CNLT12W	21	30	561136	18704.5
LT	CNLT13W	21	17	267246	15720.4
LT	CNLT14W	21	12	206814	17234.5
LT	CNLT15W	21	12	91295.1	7607.92
LT	CNLT16W	21	33	460589	13957.3
LT	CNLT17W	21	25	312891	12515.6
LT	CNLT18W	21	32	552647	17270.2
LT	CNLT19W	21	29	391885	13513.3
LT	CNLT20W	21	22	457070	20775.9
LP	CNLP1W	13	12	147179	12264.9
LP	CNLP2W	13	6	61180.5	10196.8
LP	CNLP3W	13	16	156312	9769.51
LP	CNLP4W	13	22	266310	12105
LP	CNLP5W	13	22	217695	9895.23
LP	CNLP6W	13	38	651571	17146.6
LP	CNLP7W	13	19	321645	16928.7
LP	CNLP8W	13	20	252373	12618.7
LP	CNLP9W	13	22	415744	18897.5
LP	CNLP10W	13	20	191292	9564.58
LP	CNLP11W	13	28	364168	13006
LP	CNLP12W	13	28	601797	21492.7
LP	CNLP13W	13	9	69528.4	7725.38
LP	CNLP14W	13	12	129024	10752
LP	CNLP15W	13	15	205920	13728
LP	CNLP16W	13	23	224452	9758.78
LP	CNLP17W	13	12	168816	14068
LP	CNLP18W	13	19	206897	10889.3
LP	CNLP19W	13	13	151786	11675.9
LP	CNLP20W	13	17	206843	12167.2
MS	CNMS6W	9	44	691500	15715.9
MS	CNMS7W	9	49	606871	12385.1
MS	CNMS8W	9	58	713348	12299.1
MS	CNMS9W	9	47	678629	14438.9
MS	CNMS10W	9	48	695891	14497.7
MS	CNMS11W	9	40	588857	14721.4
MS	CNMS12W	9	41	610389	14887.5
MS	CNMS13W	9	47	628992	13382.8
MS	CNMS15W	9	46	542792	11799.8
MS	CNMS16W	9	37	633394	17118.7
MS	CNMS17W	9	49	591886	12079.3
MS	CNMS18W	9	44	526301	11961.4
MS	CNMS19W	9	31	446170	14392.6
MS	CNMS20W	9	43	581793	13530.1
MS	CNMS21W	9	59	1266650	21468.6
MS	CNMS25W	9	57	895074	15703.1
MS	CNMS31W	9	57	656958	11525.6
MS	CNMS33W	9	65	1018890	15675.2
MS	CNMS34W	9	66	1124040	17030.9
MS	CNMS37W	9	59	857048	14526.2
PIT	PIT11W	43	24	309380	12890.9
PIT	PIT12W	43	31	371028	11968.6
PIT	PIT13W	43	35	414798	11851.4
PIT	PIT15W	43	31	341668	11021.6
PIT	PIT16W	43	29	350551	12088
PIT	PIT17W	43	32	422241	13195
PIT	PIT18W	43	29	358382	12358
PIT	PIT110W	43	32	444770	13899.1
PIT	PIT111W	43	31	303705	9796.94
PIT	PIT112W	43	33	442648	13413.6
PIT	PIT115W	43	31	365933	11804.3
PIT	PIT119W	43	27	431998	15999.9
PIT	PIT120W	43	26	265289	10203.4
PIT	PIT123W	43	25	383356	15334.3
PIT	PIT124W	43	28	346844	12387.3
PIT	PIT125W	43	36	403157	11198.8
PIT	PIT126W	43	33	476711	14445.8
PIT	PIT129W	43	28	340849	12173.2
PIT	PIT130W	43	34	360314	10597.5
PIT	PIT132W	43	26	291665	11217.9
WN	CNWN1W	6	8	100963	12620.4
WN	CNWN2W	6	22	316776	14398.9
WN	CNWN3W	6	25	445289	17811.6
WN	CNWN4W	6	20	467373	23368.6
WN	CNWN5W	6	38	799236	21032.5
WN	CNWN6W	6	30	629538	20984.6
WN	CNWN7W	6	26	500911	19265.8
WN	CNWN8W	6	32	584975	18280.5
WN	CNWN9W	6	19	262541	13817.9
WN	CNWN10W	6	22	525664	23893.8
WN	CNWN11W	6	30	487098	16236.6
WN	CNWN12W	6	31	542327	17494.4
WN	CNWN13W	6	31	534907	17255.1
WN	CNWN14W	6	25	369871	14794.8
WN	CNWN15W	6	19	270856	14255.6
WN	CNWN16W	6	25	424224	16969
WN	CNWN17W	6	20	233406	11670.3
WN	CNWN18W	6	15	140577	9371.83
JXH	JXH0D1	8	25	331185	13247.4
JXH	JXH0D2	8	32	595980	18624.4
JXH	JXH0D3	8	40	549243	13731.1
JXH	JXH0D4	8	36	610697	16963.8
JXH	JXH0D5	8	32	468513	14641
JXH	JXH0D6	8	34	442789	13023.2
JXH	JXH0D7	8	37	458023	12379
JXH	JXH0D8	8	26	318433	12247.4
JXH	JXH0D9	8	37	885896	23943.1
JXH	JXH0D10	8	41	572062	13952.7
JXH	JXH0D11	8	31	407421	13142.6
JXH	JXH0D12	8	18	320727	17818.2
JXH	JXH0D13	8	29	267249	9215.47
JXH	JXH0D14	8	36	403410	11205.8
JXH	JXH0D15	8	37	675244	18249.8
LWH	LWH0D65	3	20	199874	9993.72
LWH	LWH0D76	3	34	539663	15872.4
LWH	LWH0D79	3	35	646274	18465
LWH	LWH0D80	3	8	77863.3	9732.91
LWH	LWH0D82	3	34	474437	13954
LWH	LWH0D86	3	31	390165	12586
LWH	LWH0D88	3	8	73072.4	9134.05
LWH	LWH0D91	3	7	88858.9	12694.1
LWH	LWH0D92	3	17	202792	11928.9
LWH	LWH0D93	3	3	13640.6	4546.86
LWH	LWH0D95	3	16	275792	17237
LWH	LWH0E2	3	0	0	0
LWH	LWH0E4	3	6	37623.1	6270.52
LWH	LWH0E6	3	13	156349	12026.8
LWH	LWH0E8	3	7	123950	17707.1
LWH	LWH0E9	3	8	73113.5	9139.19
LWH	LWH0E11	3	28	305345	10905.2
LWH	LWH0E12	3	20	178353	8917.64
LWH	LWH0E18	3	5	58247.6	11649.5
LWH	LWH0E22	3	4	20696	5174.01
LWH	LWH0E25	3	28	333779	11920.7
LWH	LWH0E26	3	19	269297	14173.5
LWH	LWH0E28	3	31	386248	12459.6
LWH	LWH0E29	3	17	147511	8677.12
LWH	LWH0E30	3	17	123749	7279.35
LWH	LWH0E41	3	13	100657	7742.86
LWH	LWH0E43	3	0	0	0
LWH	LWH0E45	3	15	112216	7481.04
LWH	LWH0E46	3	20	243519	12175.9
LWH	LWH0E48	3	0	0	0
LWH	LWH0E56	3	18	167574	9309.67
LWH	LWH0E57	3	13	108634	8356.47
LWH	LWH0E72	3	9	130744	14527.1
LWH	LWH0E76	3	14	165801	11842.9
LWH	LWH0E78	3	33	513100	15548.5
LWH	LWH0E80	3	0	0	0
LWH	LWH0E81	3	18	151145	8396.92
LWH	LWH0E83	3	25	337222	13488.9
LWH	LWH0E84	3	0	0	0
LWH	LWH0E92	3	15	162668	10844.6
LWH	LWH0E96	3	16	168847	10552.9
LWH	LWH0F2	3	14	145221	10372.9
LWH	LWH0F5	3	1	5280.27	5280.27
LWH	LWH0F18	3	11	165928	15084.4
LWH	LWH0F20	3	30	519950	17331.7
LWH	LWH0F21	3	13	209704	16131
LWH	LWH0F23	3	21	254405	12114.5
LWH	LWH0F26	3	14	237407	16957.7
LWH	LWH0F34	3	5	80772	16154.4
LWH	LWH0F36	3	12	126516	10543
LWH	LWH0F37	3	13	103179	7936.84
LWH	LWH0F39	3	13	163370	12566.9
LWH	LWH0F42	3	9	75040.3	8337.81
LWH	LWH0F43	3	14	158625	11330.4
LWH	LWH0F44	3	28	380384	13585.1
LWH	LWH0F47	3	21	205634	9792.08
LWH	LWH0F48	3	1	4817.03	4817.03
LWH	LWH0F50	3	8	86338.4	10792.3
LWH	LWH0F55	3	22	386269	17557.7
LWH	LWH0F59	3	27	392613	14541.2
LWH	LWH0F61	3	19	258859	13624.1
LWH	LWH0F63	3	19	267885	14099.2
LWH	LWH0F65	3	27	363312	13456
LWH	LWH0F66	3	18	213468	11859.3
LWH	LWH0F67	3	6	50373.9	8395.64
LWH	LWH0F70	3	31	421148	13585.4
LWH	LWH0F75	3	25	323101	12924.1
LWH	LWH0F80	3	15	184980	12332
LWH	LWH0F81	3	24	260320	10846.6
LWH	LWH0F82	3	25	267840	10713.6
LWH	LWH0F84	3	10	159180	15918
LWH	LWH0F85	3	32	369892	11559.1
LWH	LWH0F86	3	22	189767	8625.79
LWH	LWH0F91	3	18	220207	12233.7
LWH	LWH0F92	3	15	146735	9782.34
LWH	LWH0F93	3	13	126718	9747.54
LWH	LWH0F94	3	10	208604	20860.4
LWH	LWH0F95	3	5	60198.4	12039.7
LWH	LWH0F96	3	11	171362	15578.3
LWH	LWH0G8	3	7	86677.1	12382.4
LWH	LWH0G10	3	2	17301.9	8650.94
LWH	LWH0G12	3	16	191170	11948.1
LWH	LWH0G14	3	8	112828	14103.5
JQH	JQH2106	7	25	259466	10378.6
JQH	JQH2109	7	17	258242	15190.7
JQH	JQH4964	7	14	139567	9969.04
JQH	JQH2001	7	24	429131	17880.4
JQH	JQH420	7	8	206130	25766.2
JQH	JQH2005	7	21	342955	16331.2
JQH	JQH4408	7	6	118683	19780.5
JQH	JQH2710	7	24	357864	14911
JQH	JQH7806	7	13	145611	11200.9
JQH	JQH1605	7	23	337346	14667.2
JQH	JQH4410	7	12	163272	13606
JQH	JQH3108	7	18	278012	15445.1
JQH	JQH1415	7	14	162636	11616.9
JQH	JQH524	7	17	277520	16324.7
JQH	JQH7113	7	22	289127	13142.1
JQH	JQH448	7	14	258241	18445.8
JQH	JQH2105	7	17	250656	14744.5
JQH	JQH6408	7	26	415324	15974
JQH	JQH1202	7	11	241223	21929.4
JQH	JQH6502	7	14	134064	9576.03
JQH	JQH2002	7	27	411666	15246.9
JQH	JQH1608	7	21	193206	9200.27
JQH	JQH9010	7	26	446898	17188.4
JQH	JQH9304	7	29	321250	11077.6
JQH	JQH6506	7	14	170774	12198.1
JQH	JQH3110	7	15	236939	15796
JQH	JQH4302	7	25	432162	17286.5
JQH	JQH6404	7	22	229144	10415.6
JQH	JQH6902	7	24	481162	20048.4
JQH	JQH5401	7	24	454837	18951.6
DX	DX2601	12	23	387715	16857.2
DX	DX1314	12	29	479283	16527
DX	DX2335	12	28	741809	26493.2
DX	DX6754	12	24	477318	19888.2
DX	DX1282	12	19	285789	15041.6
DX	DX1360	12	33	752668	22808.1
DX	DX2362	12	24	382420	15934.2
DX	DX2363	12	14	224244	16017.4
DX	DX4577	12	31	551057	17776
DX	DX3473	12	28	426485	15231.6
DX	DX4546	12	31	482049	15550
DX	DX6743	12	34	522769	15375.5
DX	DX2351	12	28	498640	17808.6
DX	DX2367	12	22	331120	15050.9
DX	DX3413	12	30	455578	15185.9
DX	DX1213	12	30	579831	19327.7
DX	DX0045	12	16	273582	17098.9
DX	DX4529	12	26	352589	13561.1
DX	DX0034	12	30	409939	13664.6
DX	DX4549	12	29	475575	16399.1
DX	DX1393	12	28	588142	21005.1
DX	DX1283	12	29	461909	15927.9
DX	DX1278	12	29	560598	19331
DX	DX4592	12	25	322255	12890.2
DX	DX6701	12	37	825365	22307.2
DX	DX2340	12	28	510259	18223.5
DX	DX1249	12	37	747752	20209.5
DX	DX2368	12	28	452906	16175.2
DX	DX1394	12	40	689173	17229.3
DX	DX2366	12	16	240770	15048.1
DX	DX1247	12	32	625896	19559.2
DX	DX1383	12	27	557778	20658.5
DX	DX6731	12	25	469011	18760.5
DX	DX3404	12	27	405266	15009.9
DX	DX2312	12	33	683671	20717.3
DX	DX2332	12	33	575584	17441.9

## Sheet: Sheet3
FID	IID	PHE	NSEG	KB	KBAVG			ID	F	ROH	FROH
LWH3	D60	3	32	400468	12514.6			D71	0.3554	474840	0.193812
LWH3	D62	3	40	632522	15813			D66	0.2665	333339	0.136057
LWH3	D63	3	38	642935	16919.4			D70	0.3057	468732	0.191319
LWH3	D64	3	32	335925	10497.7			F25	0.3265	430203	0.175593
LWH3	D66	3	27	333339	12345.9			F52	0.3167	461718	0.188456
LWH3	D67	3	42	627287	14935.4			E75	0.4611	890990	0.363669
LWH3	D68	3	26	380516	14635.2			F16	0.2873	396820	0.161967
LWH3	D69	3	40	483511	12087.8			F10	0.3056	461033	0.188177
LWH3	D70	3	36	468732	13020.3			E49	0.2346	310439	0.12671
LWH3	D71	3	33	474840	14389.1			F49	0.2956	504871	0.20607
LWH3	D72	3	32	422328	13197.8			G11	0.2334	360380	0.147094
LWH3	D73	3	37	465723	12587.1			E66	0.2895	442958	0.180799
LWH3	D74	3	31	389575	12566.9			E88	0.1883	284790	0.116241
LWH3	D75	3	41	519368	12667.5			F29	0.1832	273827	0.111766
LWH3	D81	3	37	492283	13304.9			F56	0.1997	305805	0.124818
LWH3	D83	3	1	8073.58	8073.58			E1	0.1835	306962	0.125291
LWH3	D84	3	32	554437	17326.1			E73	0.1824	307521	0.125519
LWH3	D85	3	23	337704	14682.8			D83	0.0752	8073.58	0.00329534
LWH3	D87	3	28	309471	11052.5			D85	0.2431	337704	0.137838
LWH3	D89	3	32	538068	16814.6			D72	0.21	422328	0.172379
LWH3	D90	3	16	234644	14665.3			E87	0.2706	318813	0.130128
LWH3	D94	3	46	584189	12699.8			E79	0.09341	0	0
LWH3	D96	3	37	452743	12236.3			E89	0.1896	153343	0.062589
LWH3	E1	3	27	306962	11369			E95	0.09372	5047.74	0.0020603
LWH3	E3	3	32	430209	13444			E60	0.1507	154876	0.0632147
LWH3	E5	3	15	199646	13309.7			F41	0.08617	13741	0.00560857
LWH3	E7	3	39	569284	14597			F32	0.08069	0	0
LWH3	E10	3	36	503831	13995.3			F3	0.2477	402327	0.164215
LWH3	E13	3	19	248000	13052.6			F22	0.1535	251751	0.102756
LWH3	E14	3	29	363821	12545.6			G13	0.1389	213980	0.0873388
LWH3	E15	3	41	463633	11308.1			E19	0.1681	352034	0.143687
LWH3	E16	3	21	390024	18572.6			D74	0.2228	389575	0.15901
LWH3	E17	3	41	557621	13600.5			E62	0.3281	516078	0.210644
LWH3	E19	3	28	352034	12572.6			E70	0.113	9474.78	0.00386726
LWH3	E20	3	40	409797	10244.9			F15	0.3405	552177	0.225378
LWH3	E21	3	19	234046	12318.2			F30	0.3155	452717	0.184782
LWH3	E23	3	10	152673	15267.3			F6	0.3325	462288	0.188689
LWH3	E24	3	26	364160	14006.1			E10	0.3137	503831	0.205645
LWH3	E27	3	19	213001	11210.6			F38	0.3258	501951	0.204878
LWH3	E31	3	36	494211	13728.1			F79	0.1749	203446	0.0830392
LWH3	E32	3	44	506834	11519			E7	0.342	569284	0.232361
LWH3	E33	3	42	547721	13041			F35	0.3152	456313	0.18625
LWH3	E34	3	37	538648	14558.1			E42	0.3149	482374	0.196887
LWH3	E35	3	31	480829	15510.6			F72	0.2935	380087	0.155138
LWH3	E36	3	30	338050	11268.3			F13	0.2946	453329	0.185032
LWH3	E37	3	35	466727	13335			F9	0.4161	682465	0.278557
LWH3	E38	3	38	389150	10240.8			F11	0.2612	383929	0.156706
LWH3	E39	3	34	412067	12119.6			F73	0.2234	276203	0.112736
LWH3	E40	3	32	334298	10446.8			E31	0.3155	494211	0.201719
LWH3	E42	3	32	482374	15074.2			F19	0.1998	320275	0.130724
LWH3	E44	3	42	521501	12416.7			E17	0.3316	557621	0.2276
LWH3	E47	3	24	300661	12527.6			F74	0.2762	429697	0.175387
LWH3	E49	3	26	310439	11940			F77	0.1606	220240	0.0898939
LWH3	E50	3	17	187805	11047.4			D96	0.3046	452743	0.184793
LWH3	E51	3	41	525958	12828.2			F90	0.2284	308184	0.125789
LWH3	E52	3	11	136011	12364.6			D84	0.3156	554437	0.226301
LWH3	E53	3	37	485029	13108.9			D87	0.2299	309471	0.126315
LWH3	E54	3	38	440910	11602.9			E14	0.2947	363821	0.148498
LWH3	E55	3	32	436063	13627			E32	0.3429	506834	0.206871
LWH3	E58	3	29	374460	12912.4			F4	0.2012	179137	0.0731171
LWH3	E59	3	49	602699	12300			E65	0.2866	390031	0.159196
LWH3	E60	3	14	154876	11062.6			E69	0.2929	484733	0.19785
LWH3	E61	3	31	453657	14634.1			F12	0.3008	458253	0.187042
LWH3	E62	3	38	516078	13581			F60	0.2265	239898	0.0979176
LWH3	E63	3	46	487356	10594.7			E52	0.155	136011	0.0555147
LWH3	E64	3	56	812644	14511.5			E67	0.1841	205447	0.0838559
LWH3	E65	3	31	390031	12581.6			E47	0.231	300661	0.122719
LWH3	E66	3	37	442958	11971.8			F7	0.2184	310637	0.126791
LWH3	E67	3	20	205447	10272.4			F58	0.2713	427223	0.174377
LWH3	E68	3	40	511703	12792.6			E50	0.1805	187805	0.0766551
LWH3	E69	3	33	484733	14688.9			F87	0.255	435790	0.177873
LWH3	E70	3	1	9474.78	9474.78			G6	0.2211	311253	0.127042
LWH3	E71	3	32	446880	13965			D73	0.3413	465723	0.190091
LWH3	E73	3	30	307521	10250.7			D68	0.2844	380516	0.155313
LWH3	E74	3	39	593742	15224.2			D62	0.3927	632522	0.258172
LWH3	E75	3	46	890990	19369.3			E93	0.3887	563185	0.229871
LWH3	E77	3	28	367349	13119.6			E63	0.321	487356	0.198921
LWH3	E79	3	0	0	0			E64	0.4732	812644	0.331691
LWH3	E82	3	33	456919	13846			E33	0.3447	547721	0.22356
LWH3	E85	3	35	429709	12277.4			F17	0.3714	537670	0.219457
LWH3	E86	3	34	516510	15191.5			E36	0.2841	338050	0.13798
LWH3	E87	3	19	318813	16779.6			F51	0.2985	475353	0.194022
LWH3	E88	3	20	284790	14239.5			E68	0.3147	511703	0.208858
LWH3	E89	3	13	153343	11795.6			E85	0.3078	429709	0.175391
LWH3	E90	3	44	767096	17434			E16	0.2154	390024	0.159193
LWH3	E91	3	32	393312	12291			E35	0.2674	480829	0.196257
LWH3	E93	3	38	563185	14820.7			D63	0.3875	642935	0.262422
LWH3	E94	3	18	322225	17901.4			F8	0.331	470626	0.192092
LWH3	E95	3	1	5047.74	5047.74			E82	0.3038	456919	0.186498
LWH3	F1	3	34	424984	12499.5			E53	0.3199	485029	0.197971
LWH3	F3	3	22	402327	18287.6			E20	0.2908	409797	0.167264
LWH3	F4	3	15	179137	11942.4			E40	0.2219	334298	0.136448
LWH3	F6	3	40	462288	11557.2			E39	0.2931	412067	0.168191
LWH3	F7	3	22	310637	14119.9			E24	0.265	364160	0.148637
LWH3	F8	3	34	470626	13842			E23	0.1085	152673	0.0623155
LWH3	F9	3	40	682465	17061.6			D75	0.3424	519368	0.211987
LWH3	F10	3	35	461033	13172.4			D67	0.306	627287	0.256036
LWH3	F11	3	33	383929	11634.2			D60	0.2184	400468	0.163456
LWH3	F12	3	37	458253	12385.2			E59	0.389	602699	0.246
LWH3	F13	3	35	453329	12952.2			F54	0.358	523747	0.213774
LWH3	F14	3	1	7780.71	7780.71			E51	0.3311	525958	0.214677
LWH3	F15	3	35	552177	15776.5			E86	0.3554	516510	0.21082
LWH3	F16	3	26	396820	15262.3			E44	0.3535	521501	0.212858
LWH3	F17	3	41	537670	13113.9			E54	0.2787	440910	0.179963
LWH3	F19	3	23	320275	13925			D94	0.3596	584189	0.238444
LWH3	F22	3	19	251751	13250			F64	0.2936	476283	0.194401
LWH3	F24	3	18	224544	12474.7			E38	0.2897	389150	0.158837
LWH3	F25	3	34	430203	12653			F57	0.2802	425808	0.173799
LWH3	F27	3	28	251184	8970.86			E3	0.2971	430209	0.175596
LWH3	F28	3	38	464360	12220			E34	0.2821	538648	0.219856
LWH3	F29	3	24	273827	11409.4			E90	0.3856	767096	0.3131
LWH3	F30	3	40	452717	11317.9			F83	0.2776	494617	0.201884
LWH3	F31	3	30	393601	13120			F71	0.3238	617127	0.251889
LWH3	F32	3	0	0	0			D81	0.354	492283	0.200932
LWH3	F33	3	30	393056	13101.9			F1	0.2927	424984	0.173463
LWH3	F35	3	38	456313	12008.2			E58	0.2666	374460	0.152841
LWH3	F38	3	32	501951	15686			F40	0.3082	416269	0.169906
LWH3	F40	3	32	416269	13008.4			F45	0.3171	516252	0.210715
LWH3	F41	3	1	13741	13741			D89	0.3331	538068	0.21962
LWH3	F45	3	35	516252	14750.1			E55	0.277	436063	0.177985
LWH3	F46	3	31	417143	13456.2			F53	0.3434	560845	0.228916
LWH3	F49	3	40	504871	12621.8			F89	0.3224	524328	0.214011
LWH3	F51	3	38	475353	12509.3			E71	0.2648	446880	0.1824
LWH3	F52	3	41	461718	11261.4			D69	0.329	483511	0.197351
LWH3	F53	3	37	560845	15158			F31	0.2956	393601	0.160653
LWH3	F54	3	46	523747	11385.8			F33	0.2783	393056	0.160431
LWH3	F56	3	25	305805	12232.2			E77	0.2834	367349	0.149938
LWH3	F57	3	36	425808	11828			G7	0.3666	613230	0.250298
LWH3	F58	3	29	427223	14731.8			E21	0.177	234046	0.095529
LWH3	F60	3	21	239898	11423.7			F68	0.3154	524881	0.214237
LWH3	F62	3	33	342001	10363.7			F78	0.2561	375264	0.153169
LWH3	F64	3	30	476283	15876.1			F88	0.2278	278935	0.113851
LWH3	F68	3	40	524881	13122			D64	0.2877	335925	0.137112
LWH3	F71	3	40	617127	15428.2			E74	0.3856	593742	0.242344
LWH3	F72	3	31	380087	12260.9			F46	0.2958	417143	0.170262
LWH3	F73	3	28	276203	9864.38			E15	0.3325	463633	0.189238
LWH3	F74	3	36	429697	11936			F62	0.2627	342001	0.139592
LWH3	F76	3	26	458503	17634.7			E37	0.3033	466727	0.190501
LWH3	F77	3	20	220240	11012			E91	0.3124	393312	0.160536
LWH3	F78	3	30	375264	12508.8			E94	0.2533	322225	0.13152
LWH3	F79	3	17	203446	11967.4			F24	0.202	224544	0.0916506
LWH3	F83	3	35	494617	14131.9			E27	0.1748	213001	0.0869392
LWH3	F87	3	34	435790	12817.4			F28	0.2562	464360	0.189535
LWH3	F88	3	25	278935	11157.4			F27	0.2277	251184	0.102524
LWH3	F89	3	39	524328	13444.3			E5	0.1726	199646	0.0814882
LWH3	F90	3	28	308184	11006.6			E61	0.2554	453657	0.185166
LWH3	G6	3	27	311253	11527.9			D90	0.1266	234644	0.0957731
LWH3	G7	3	44	613230	13937			E13	0.1454	248000	0.101224
LWH3	G11	3	30	360380	12012.7			F76	0.2233	458503	0.187144
LWH3	G13	3	16	213980	13373.8			F14	0.01488	7780.71	0.0031758
LWH	D65	3	20	199874	9993.72			D65	0.01311	199874	0.0815812
LWH	D76	3	34	539663	15872.4			E46	0.08415	243519	0.0993955
LWH	D79	3	35	646274	18465			F43	0.06055	158625	0.0647449
LWH	D80	3	8	77863.3	9732.91			E29	0.0522	147511	0.0602086
LWH	D82	3	34	474437	13954			E92	0.07479	162668	0.0663951
LWH	D86	3	31	390165	12586			F26	0.04991	237407	0.0969008
LWH	D88	3	8	73072.4	9134.05			F61	0.07997	258859	0.105657
LWH	D91	3	7	88858.9	12694.1			G12	0.0556	191170	0.0780286
LWH	D92	3	17	202792	11928.9			E6	0.01069	156349	0.0638159
LWH	D93	3	3	13640.6	4546.86			F36	-0.002841	126516	0.0516392
LWH	D95	3	16	275792	17237			F80	0.06478	184980	0.075502
LWH	E2	3	0	0	0			D92	0.0122	202792	0.0827722
LWH	E4	3	6	37623.1	6270.52			G10	-0.05571	17301.9	0.007062
LWH	E6	3	13	156349	12026.8			F67	-0.04941	50373.9	0.0205608
LWH	E8	3	7	123950	17707.1			E12	0.04886	178353	0.0727971
LWH	E9	3	8	73113.5	9139.19			F55	0.123	386269	0.157661
LWH	E11	3	28	305345	10905.2			F23	0.0743	254405	0.103839
LWH	E12	3	20	178353	8917.64			E30	-0.02729	123749	0.0505098
LWH	E18	3	5	58247.6	11649.5			D91	-0.02379	88858.9	0.0362689
LWH	E22	3	4	20696	5174.01			E45	-0.03236	112216	0.0458024
LWH	E25	3	28	333779	11920.7			F39	0.005802	163370	0.0666816
LWH	E26	3	19	269297	14173.5			E41	-0.05028	100657	0.0410845
LWH	E28	3	31	386248	12459.6			F21	0.008888	209704	0.0855935
LWH	E29	3	17	147511	8677.12			E81	0.04087	151145	0.0616918
LWH	E30	3	17	123749	7279.35			D88	-0.03682	73072.4	0.0298255
LWH	E41	3	13	100657	7742.86			E83	0.1394	337222	0.137642
LWH	E43	3	0	0	0			E26	0.02082	269297	0.109917
LWH	E45	3	15	112216	7481.04			F2	0.01934	145221	0.0592739
LWH	E46	3	20	243519	12175.9			F20	0.1952	519950	0.212224
LWH	E48	3	0	0	0			E76	-0.04974	165801	0.0676739
LWH	E56	3	18	167574	9309.67			F50	-0.03397	86338.4	0.0352402
LWH	E57	3	13	108634	8356.47			E25	0.1454	333779	0.136236
LWH	E72	3	9	130744	14527.1			F91	0.06105	220207	0.0898804
LWH	E76	3	14	165801	11842.9			F66	0.07725	213468	0.0871298
LWH	E78	3	33	513100	15548.5			F37	0.007084	103179	0.0421139
LWH	E80	3	0	0	0			F96	0.01454	171362	0.0699437
LWH	E81	3	18	151145	8396.92			G8	-0.03108	86677.1	0.0353784
LWH	E83	3	25	337222	13488.9			F34	-0.05665	80772	0.0329682
LWH	E84	3	0	0	0			E8	-0.0137	123950	0.0505918
LWH	E92	3	15	162668	10844.6			E57	-0.03857	108634	0.0443404
LWH	E96	3	16	168847	10552.9			F95	-0.07434	60198.4	0.0245708
LWH	F2	3	14	145221	10372.9			F94	0.01318	208604	0.0851445
LWH	F5	3	1	5280.27	5280.27			F59	0.1814	392613	0.16025
LWH	F18	3	11	165928	15084.4			F63	0.147	267885	0.109341
LWH	F20	3	30	519950	17331.7			E43	0.02302	0	0
LWH	F21	3	13	209704	16131			F44	0.2222	380384	0.155259
LWH	F23	3	21	254405	12114.5			F86	0.1266	189767	0.0774559
LWH	F26	3	14	237407	16957.7			F65	0.1715	363312	0.148291
LWH	F34	3	5	80772	16154.4			E96	0.09513	168847	0.0689171
LWH	F36	3	12	126516	10543			E80	-0.01807	0	0
LWH	F37	3	13	103179	7936.84			E78	0.2396	513100	0.209429
LWH	F39	3	13	163370	12566.9			F93	0.03368	126718	0.0517216
LWH	F42	3	9	75040.3	8337.81			F92	0.07136	146735	0.0598918
LWH	F43	3	14	158625	11330.4			E28	0.2103	386248	0.157652
LWH	F44	3	28	380384	13585.1			F85	0.1841	369892	0.150976
LWH	F47	3	21	205634	9792.08			F81	0.1266	260320	0.106253
LWH	F48	3	1	4817.03	4817.03			F5	-0.03489	5280.27	0.00215521
LWH	F50	3	8	86338.4	10792.3			F82	0.1438	267840	0.109322
LWH	F55	3	22	386269	17557.7			D95	0.1063	275792	0.112568
LWH	F59	3	27	392613	14541.2			E48	-0.03272	0	0
LWH	F61	3	19	258859	13624.1			E84	-0.008241	0	0
LWH	F63	3	19	267885	14099.2			F48	-0.03349	4817.03	0.00196613
LWH	F65	3	27	363312	13456			E2	-0.05683	0	0
LWH	F66	3	18	213468	11859.3			F47	0.06447	205634	0.0839322
LWH	F67	3	6	50373.9	8395.64			F70	0.1606	421148	0.171897
LWH	F70	3	31	421148	13585.4			F75	0.09836	323101	0.131878
LWH	F75	3	25	323101	12924.1			E56	0.02945	167574	0.0683976
LWH	F80	3	15	184980	12332			E18	-0.04035	58247.6	0.0237745
LWH	F81	3	24	260320	10846.6			F18	0.004151	165928	0.0677257
LWH	F82	3	25	267840	10713.6			G14	-0.0122	112828	0.0460522
LWH	F84	3	10	159180	15918			D82	0.1821	474437	0.193648
LWH	F85	3	32	369892	11559.1			D86	0.1325	390165	0.159251
LWH	F86	3	22	189767	8625.79			E11	0.06239	305345	0.124631
LWH	F91	3	18	220207	12233.7			D80	-0.08873	77863.3	0.0317809
LWH	F92	3	15	146735	9782.34			D76	0.1895	539663	0.220271
LWH	F93	3	13	126718	9747.54			D79	0.2163	646274	0.263785
LWH	F94	3	10	208604	20860.4			E9	-0.05907	73113.5	0.0298422
LWH	F95	3	5	60198.4	12039.7			F42	-0.09815	75040.3	0.0306287
LWH	F96	3	11	171362	15578.3			F84	-0.0471	159180	0.0649714
LWH	G8	3	7	86677.1	12382.4			E22	-0.132	20696	0.00844735
LWH	G10	3	2	17301.9	8650.94			E72	-0.07443	130744	0.0533649
LWH	G12	3	16	191170	11948.1			E4	-0.1439	37623.1	0.0153564
LWH	G14	3	8	112828	14103.5			D93	-0.183	13640.6	0.00556759
