# Supplementary material for: Whole‐genome SNP markers reveal conservation status, signatures of selection, and introgression in Chinese Laiwu pigs
Source: Evol Appl. 2020 Sep 16;14(2):383–98. doi: 10.1111/eva.13124 (PMC7896721; doi:10.1111/eva.13124)
Supplement: Supplementary file 8 — Table S4 [file EVA-14-383-s008.xlsx]

## Sheet: Sheet1
Table S4 Significant SNPs under putative selection detected by three statistical methods including ROH, iHS and EigenGWAS.
ROH
Chromosome	SNP	Position	Occurrence	P
4	ALGA0029485	126878976	113	75.3333
4	4_138967618	126927795	113	75.3333
4	M1GA0006769	126975538	113	75.3333
4	ALGA0029499	126987143	113	75.3333
4	ALGA0029502	127018371	113	75.3333
4	ALGA0029503	127040412	113	75.3333
4	ALGA0029474	126672154	112	74.6667
4	MARC0088218	126723465	112	74.6667
4	INRA0017701	126772884	112	74.6667
4	H3GA0014847	126783489	112	74.6667
4	ALGA0029483	126821992	112	74.6667
4	WU_10.2_4_138901672	126860323	112	74.6667
4	WU_10.2_4_137545314	125868001	111	74
4	ALGA0029391	125923540	111	74
4	ALGA0029397	125986096	111	74
4	ASGA0023202	126011996	111	74
4	ASGA0023203	126033652	111	74
4	ALGA0029408	126120324	111	74
4	WU_10.2_4_137833467	126154097	111	74
4	ASGA0023249	126339502	111	74
4	ASGA0092331	126393150	111	74
4	ASGA0094950	126395116	111	74
4	ASGA0023261	126396388	111	74
4	ASGA0023267	126479065	111	74
4	ALGA0029464	126581152	111	74
4	CASI0009604	126600518	111	74
4	WU_10.2_4_138541268	126613467	111	74
4	ASGA0023287	126616360	111	74
4	H3GA0054755	36118848	108	72
4	M1GA0005859	36186914	108	72
4	DBWU0000703	36228000	108	72
4	H3GA0012543	36301173	107	71.3333
4	ASGA0022968	124706568	107	71.3333
4	WU_10.2_4_136401667	124733045	107	71.3333
4	ALGA0124302	124901755	107	71.3333
4	ALGA0124009	124944340	107	71.3333
4	MARC0089685	124945130	107	71.3333
4	WU_10.2_4_136600251	124983867	107	71.3333
4	ALGA0110100	124985499	107	71.3333
4	MARC0062473	125006660	107	71.3333
4	WU_10.2_4_136522900	125061511	107	71.3333
4	WU_10.2_4_136543493	125079457	107	71.3333
4	ASGA0023069	125122769	107	71.3333
4	M1GA0006658	125150795	107	71.3333
4	WU_10.2_4_136705668	125171372	106	70.6667
4	WU_10.2_4_136752513	125219145	106	70.6667
4	WU_10.2_4_136777740	125244089	106	70.6667
4	ALGA0029294	125268865	106	70.6667
4	WU_10.2_4_136820942	125287165	106	70.6667
4	WU_10.2_4_136998526	125374266	106	70.6667
4	ASGA0023125	125392998	106	70.6667
4	ALGA0029310	125401286	106	70.6667
4	MARC0002886	125405575	106	70.6667
4	ALGA0029334	125460353	106	70.6667
4	DRGA0005363	125495325	106	70.6667
4	H3GA0014773	125520514	106	70.6667
4	ASGA0023150	125564925	105	70
4	ASGA0023156	125587596	105	70
4	MARC0007915	125609691	105	70
4	H3GA0014777	125634311	105	70
4	WU_10.2_4_137243272	125662405	105	70
4	ALGA0111187	125690120	105	70
4	MARC0046512	125693845	105	70
4	DRGA0005371	125722749	105	70
4	MARC0014258	125762819	105	70
4	H3GA0012523	34655949	103	68.6667
4	ASGA0019326	34723537	103	68.6667
4	INRA0013656	34796580	103	68.6667
4	INRA0013662	34848068	103	68.6667
4	ASGA0019336	35029394	103	68.6667
4	WU_10.2_4_38365614	35469327	103	68.6667
4	ASGA0019342	35566724	103	68.6667
4	H3GA0012532	35702138	103	68.6667
4	ASGA0083158	35716755	103	68.6667
4	ASGA0019349	35756137	103	68.6667
4	ASGA0019351	35780258	103	68.6667
4	H3GA0012534	35841391	103	68.6667
4	WU_10.2_4_39307707	36385181	103	68.6667
4	ALGA0024629	36454233	103	68.6667
4	WU_10.2_4_39484096	36562281	103	68.6667
4	MARC0082507	36782824	103	68.6667
4	WU_10.2_4_39839826	36924009	103	68.6667
4	ALGA0024651	36966859	103	68.6667
4	ASGA0019386	36984145	103	68.6667
4	ALGA0024656	37149340	103	68.6667
4	WU_10.2_4_40150590	37234186	103	68.6667
4	ALGA0024658	37286691	103	68.6667
4	WU_10.2_4_40394856	37477709	103	68.6667
4	WU_10.2_4_139418546	127296634	103	68.6667
4	INRA0017729	127329631	103	68.6667
4	ASGA0023322	127373937	103	68.6667
4	MARC0056249	127417800	103	68.6667
4	WUR10000125	127441677	103	68.6667
4	ALGA0029524	127469240	103	68.6667
4	H3GA0014860	127492397	103	68.6667
4	ASGA0023344	127547467	103	68.6667
4	M1GA0006779	127636107	103	68.6667
4	ASGA0023349	127650044	103	68.6667
4	ALGA0029538	127719021	103	68.6667
4	ASGA0023354	127749186	103	68.6667
4	MARC0045227	127806086	103	68.6667
4	WU_10.2_4_140106958	127884005	103	68.6667
4	ASGA0023380	128058721	103	68.6667
4	ALGA0029567	128088215	103	68.6667
4	WU_10.2_4_140281792	128105378	103	68.6667
4	MARC0071762	128112246	103	68.6667
4	H3GA0014885	128161626	103	68.6667
4	ALGA0029576	128218375	103	68.6667
4	WU_10.2_4_140478503	128301468	103	68.6667
4	ASGA0023412	128333002	103	68.6667
4	WU_10.2_4_140682179	128401361	103	68.6667
4	WU_10.2_4_140706564	128425770	103	68.6667
4	H3GA0014896	128432813	103	68.6667
4	WU_10.2_4_140753319	128472431	103	68.6667
4	H3GA0014895	128511140	103	68.6667
4	ASGA0023418	128613092	103	68.6667
4	H3GA0014910	128734060	103	68.6667
4	M1GA0006828	128786846	103	68.6667
4	WU_10.2_4_141282346	128834681	103	68.6667
4	MARC0034618	32502400	102	68
4	H3GA0012475	32527999	102	68
4	ASGA0019212	32631317	102	68
4	ALGA0024466	32689357	102	68
4	ALGA0024467	32703885	102	68
4	INRA0013574	32749199	102	68
4	ALGA0024468	32771349	102	68
4	ASGA0019230	32793564	102	68
4	DIAS0000382	32814002	102	68
4	MARC0011595	32846989	102	68
4	ALGA0024478	32897072	102	68
4	H3GA0012483	32917947	102	68
4	INRA0013585	33003968	102	68
4	H3GA0012496	33097554	102	68
4	ALGA0024495	33124143	102	68
4	H3GA0012497	33138901	102	68
4	ALGA0024496	33319238	102	68
4	ALGA0024507	33366283	102	68
4	ASGA0019258	33381590	102	68
4	ALGA0024505	33440234	102	68
4	ASGA0091773	33464816	102	68
4	ALGA0024509	33470248	102	68
4	H3GA0012500	33483760	102	68
4	ALGA0024512	33522509	102	68
4	MARC0052114	33745249	102	68
4	ALGA0024527	33874690	102	68
4	ASGA0019286	33940613	102	68
4	ALGA0024536	33958454	102	68
4	ASGA0019292	33981387	102	68
4	M1GA0005843	34007971	102	68
4	DIAS0000096	34050082	102	68
4	MARC0021367	34215892	102	68
4	MARC0048673	34223169	102	68
4	MARC0032985	34239939	102	68
4	ASGA0099983	34240279	102	68
4	ASGA0019324	34333490	102	68
4	ALGA0024545	34358371	102	68
4	DRGA0004733	34455756	102	68
4	ASGA0019311	34487612	102	68
4	ASGA0019325	34613043	102	68
4	ALGA0024565	34618867	102	68
4	ASGA0019358	36016563	102	68
4	ALGA0024607	36058234	102	68
4	ASGA0019362	36098721	102	68
4	MARC0023152	36107381	102	68
4	MARC0016450	37499532	102	68
4	ASGA0019204	32428446	101	67.3333
4	DRGA0004715	32476626	101	67.3333
4	MARC0005129	127095924	99	66
4	MARC0072497	127128614	99	66
4	ALGA0029505	127141512	99	66
4	WU_10.2_4_139244621	127146360	99	66
4	WU_10.2_4_139305469	127208885	99	66
4	ALGA0029510	127254676	99	66
4	INRA0017824	128843220	99	66
4	MARC0039328	124257713	97	64.6667
4	ALGA0022429	124326847	97	64.6667
4	WU_10.2_4_135956398	124333886	97	64.6667
4	WU_10.2_4_135980091	124357141	97	64.6667
4	ALGA0029201	124398947	97	64.6667
4	H3GA0014703	124421379	97	64.6667
4	H3GA0014699	124464881	97	64.6667
4	H3GA0014695	124482750	97	64.6667
4	MARC0000217	124499977	97	64.6667
4	WU_10.2_4_136164861	124548010	97	64.6667
4	WU_10.2_4_136181224	124567768	97	64.6667
4	ALGA0029186	124598790	97	64.6667
4	DRGA0005322	124634277	97	64.6667
4	H3GA0014684	124664729	97	64.6667
4	WU_10.2_4_136353777	124684774	97	64.6667
4	ALGA0024666	37835899	93	62
4	ASGA0019393	37899076	93	62
4	ALGA0024670	37937829	93	62
4	WU_10.2_4_41176254	38171823	93	62
4	WU_10.2_4_40489793	37677649	91	60.6667
4	H3GA0012556	37683109	91	60.6667
4	ASGA0019392	37752214	91	60.6667
4	ALGA0024922	44259753	89	59.3333
4	INRA0014014	44447522	89	59.3333
4	H3GA0012671	44488310	89	59.3333
4	MARC0027302	44491670	89	59.3333
4	MARC0060464	44731752	89	59.3333
4	DRGA0004786	44759311	89	59.3333
4	MARC0081976	44834041	89	59.3333
4	MARC0091543	44952330	89	59.3333
4	MARC0010902	45382957	89	59.3333
4	MARC0042159	45619330	89	59.3333
4	ALGA0024939	45716142	89	59.3333
4	ALGA0024942	45774155	89	59.3333
4	ASGA0019595	45790214	89	59.3333
4	H3GA0012678	45885422	89	59.3333
4	ALGA0024945	45917431	89	59.3333
4	INRA0014032	46304637	89	59.3333
4	ASGA0019599	46413931	89	59.3333
4	MARC0083825	46556181	89	59.3333
4	ALGA0024972	46578223	89	59.3333
4	ALGA0024976	46607830	89	59.3333
4	ALGA0024980	46646495	89	59.3333
4	ASGA0019621	46712052	89	59.3333
4	DIAS0000344	46748700	89	59.3333
4	ALGA0024989	46761504	89	59.3333
4	ALGA0024990	46792408	89	59.3333
4	MARC0036235	47093611	89	59.3333
4	ALGA0025002	47118193	89	59.3333
4	ALGA0025005	47199248	89	59.3333
4	ALGA0108759	39580072	88	58.6667
4	ALGA0024746	39600960	88	58.6667
4	ASGA0019468	39622813	88	58.6667
4	ASGA0019472	39651022	88	58.6667
4	WU_10.2_4_42811651	39696031	88	58.6667
4	H3GA0012588	39733551	88	58.6667
4	ASGA0019465	39745261	88	58.6667
4	ALGA0024757	39784499	88	58.6667
4	ASGA0019473	39846347	88	58.6667
4	ASGA0019482	40015227	88	58.6667
4	H3GA0012605	40036138	88	58.6667
4	ALGA0024783	40061399	88	58.6667
4	ALGA0024787	40091015	88	58.6667
4	ASGA0098778	40131687	88	58.6667
4	H3GA0012614	40149682	88	58.6667
4	ALGA0024790	40165956	88	58.6667
4	MARC0056849	41780144	88	58.6667
4	ALGA0024871	41828423	88	58.6667
4	ASGA0019554	41846009	88	58.6667
4	ASGA0019556	41860817	88	58.6667
4	ASGA0019558	41873440	88	58.6667
4	MARC0036045	41942301	88	58.6667
4	ALGA0024878	42247365	88	58.6667
4	ASGA0019566	42374474	88	58.6667
4	INRA0013969	42463643	88	58.6667
4	ASGA0019569	42490478	88	58.6667
4	ASGA0019570	42568410	88	58.6667
4	ALGA0024881	42622908	88	58.6667
4	ALGA0024883	42714369	88	58.6667
4	ALGA0024885	42773137	88	58.6667
4	MARC0003870	42793831	88	58.6667
4	WU_10.2_4_46577609	43168873	88	58.6667
4	MARC0016547	43428391	88	58.6667
4	MARC0025395	43571387	88	58.6667
4	ASGA0019578	43593796	88	58.6667
4	ALGA0024899	43667286	88	58.6667
4	ALGA0024905	43868693	88	58.6667
4	ALGA0024909	44013529	88	58.6667
4	ALGA0024910	44049716	88	58.6667
4	ALGA0024916	44120465	88	58.6667
4	MARC0035686	44160049	88	58.6667
4	ALGA0024919	44179659	88	58.6667
4	ALGA0024920	44232030	88	58.6667
4	ASGA0019513	40669016	87	58
4	DRGA0004763	40695510	87	58
4	ALGA0024816	40733950	87	58
4	SIRI0000030	40772747	87	58
4	ALGA0024821	40795249	87	58
4	ALGA0024823	40837074	87	58
4	MARC0005194	40872819	87	58
4	ALGA0024832	40916999	87	58
4	ALGA0024834	40938189	87	58
4	ALGA0024838	40993476	87	58
4	ASGA0019538	41007509	87	58
4	H3GA0012640	41057067	87	58
4	ALGA0118000	41095453	87	58
4	ALGA0024841	41102502	87	58
4	ASGA0019540	41201195	87	58
4	H3GA0012643	41234304	87	58
4	MARC0088914	41264727	87	58
4	INRA0013941	41277968	87	58
4	ALGA0024853	41434985	87	58
4	ASGA0019546	41459279	87	58
4	H3GA0012650	41728308	87	58
4	ALGA0024869	41745551	87	58
4	H3GA0012651	41775035	87	58
4	ALGA0024672	38375606	86	57.3333
4	WU_10.2_4_41563736	38519479	86	57.3333
4	INRA0013802	38554485	86	57.3333
4	H3GA0012560	38589138	86	57.3333
4	ASGA0019411	38601682	86	57.3333
4	ALGA0024688	38650868	86	57.3333
4	ALGA0024689	38676523	86	57.3333
4	ASGA0019413	38720702	86	57.3333
4	DIAS0002529	38753141	86	57.3333
4	DIAS0002530	38758057	86	57.3333
4	MARC0070649	38775246	86	57.3333
4	MARC0107366	38807264	86	57.3333
4	ASGA0019416	38819538	86	57.3333
4	ALGA0024694	38871640	86	57.3333
4	ALGA0024697	38892378	86	57.3333
4	WU_10.2_4_41985286	38940758	86	57.3333
4	ASGA0019427	38992535	86	57.3333
4	ALGA0024703	39027395	86	57.3333
4	M1GA0005871	40291126	86	57.3333
4	ALGA0024802	40408391	86	57.3333
4	M1GA0005873	40483216	86	57.3333
4	DRGA0004762	40575010	86	57.3333
4	M1GA0005869	39112632	85	56.6667
4	WU_10.2_4_42223245	39171621	85	56.6667
4	ALGA0024740	39524349	85	56.6667
4	ASGA0019437	39249883	84	56
4	ALGA0117575	39341582	84	56
4	MARC0024274	39449105	84	56
4	ASGA0019460	39499547	84	56
4	MARC0070457	123825220	84	56
4	ASGA0023017	123920076	84	56
4	DRGA0005348	123944905	84	56
4	WU_10.2_4_135663240	123951734	84	56
4	ASGA0023013	123966445	84	56
4	WU_10.2_4_135566902	124012054	84	56
4	ALGA0029233	124037786	84	56
4	ALGA0029232	124048185	84	56
4	H3GA0014723	124089737	84	56
4	MARC0056797	124163620	84	56
4	ASGA0023001	124186629	84	56
4	WU_10.2_4_135906408	124228412	84	56
1	DRGA0000148	14062022	83	55.3333
1	DRGA0000153	14117266	83	55.3333
1	DRGA0000154	14135085	83	55.3333
1	ASGA0001200	14156490	83	55.3333
1	WU_10.2_1_16549452	14224120	83	55.3333
1	M1GA0000784	14239508	83	55.3333
1	WU_10.2_1_16701036	14275818	83	55.3333
1	WU_10.2_1_16653772	14323699	83	55.3333
1	ALGA0001212	14337906	83	55.3333
1	ALGA0001216	14359060	83	55.3333
1	ASGA0001214	14379959	83	55.3333
1	WU_10.2_1_16760692	14397887	83	55.3333
1	WU_10.2_1_16764363	14401558	83	55.3333
1	WU_10.2_1_16767916	14405111	83	55.3333
1	ASGA0090411	14417139	83	55.3333
1	WU_10.2_1_16797723	14434919	83	55.3333
1	WU_10.2_1_16809509	14446507	83	55.3333
1	WU_10.2_1_16861893	14447968	83	55.3333
1	WU_10.2_1_16865808	14451883	83	55.3333
1	ALGA0120068	14456261	83	55.3333
1	WU_10.2_1_16889771	14475843	83	55.3333
1	WU_10.2_1_16966956	14553063	83	55.3333
1	WU_10.2_1_16981336	14567442	83	55.3333
1	WU_10.2_1_17020535	14606493	83	55.3333
1	ASGA0001243	14747810	83	55.3333
1	WU_10.2_1_17180004	14767132	83	55.3333
1	ASGA0001260	14833065	83	55.3333
1	WU_10.2_1_17306684	14895887	83	55.3333
1	H3GA0000902	14918962	83	55.3333
1	WU_10.2_1_16313130	14053886	82	54.6667
11	ALGA0062685	60251421	81	54
11	WU_10.2_11_66098177	60291917	81	54
11	ALGA0062675	60310187	81	54
11	ASGA0051058	60336131	82	54.6667
11	INRA0036882	60370238	82	54.6667
11	ALGA0062681	60406743	82	54.6667
11	WU_10.2_11_66293520	60432214	82	54.6667
11	MARC0095559	60454966	82	54.6667
11	ALGA0112580	60498105	82	54.6667
11	ASGA0083638	60542820	82	54.6667
11	ALGA0119397	60577133	82	54.6667
11	H3GA0032062	60606306	82	54.6667
11	H3GA0032071	60638357	82	54.6667
11	MARC0097858	60673928	82	54.6667
11	INRA0036901	60713760	82	54.6667
11	ALGA0062692	60726304	82	54.6667
11	ALGA0062693	60758220	82	54.6667
11	ALGA0062695	60779836	82	54.6667
11	SIRI0000627	60818839	82	54.6667
11	H3GA0032076	60838794	82	54.6667
11	H3GA0032077	60861172	82	54.6667
11	ALGA0062722	60888093	82	54.6667
11	ASGA0051079	60922424	82	54.6667
11	WU_10.2_11_66861155	60946368	82	54.6667
11	MARC0023189	60967222	82	54.6667
11	DRGA0011366	60990326	82	54.6667
11	MARC0054697	61002195	82	54.6667
11	ASGA0051085	61016487	81	54
11	H3GA0032087	61079352	81	54
11	M1GA0015162	61087032	81	54
11	ALGA0062762	61121023	81	54
11	WU_10.2_11_67011774	61141065	81	54
11	ASGA0051087	61168204	81	54
11	ALGA0062755	61212909	81	54
11	MARC0070765	61225081	81	54
11	ALGA0062760	61248456	81	54
11	H3GA0032097	61255621	81	54
11	ASGA0051093	61290930	81	54
11	ALGA0062775	61328257	81	54
11	WU_10.2_11_67226681	61357113	81	54
11	ALGA0062783	61386952	81	54
11	ALGA0062932	62743770	80	53.3333
11	ASGA0051220	62755707	80	53.3333
11	ASGA0051206	62825452	80	53.3333
11	WU_10.2_11_69062607	62934212	80	53.3333
11	ASGA0051232	62961297	80	53.3333
11	ASGA0051223	62987854	80	53.3333
11	ASGA0051239	63018584	80	53.3333
11	INRA0037171	63053378	80	53.3333
11	WU_10.2_11_68954137	63070466	80	53.3333
11	H3GA0032151	63096569	80	53.3333
11	CASI0007856	63119418	80	53.3333
11	ALGA0062950	63137017	81	54
11	WU_10.2_11_68879310	63145326	81	54
11	ALGA0106959	63153813	81	54
11	WU_10.2_11_69205865	63162937	81	54
11	MARC0060595	63238254	81	54
11	WU_10.2_11_69360167	63272581	81	54
11	WU_10.2_11_69387070	63298933	81	54
11	ASGA0051242	63330751	81	54
11	ASGA0051243	63362434	81	54
11	WU_10.2_11_69486031	63398889	81	54
11	ASGA0051247	63427762	81	54
11	ALGA0062978	63450806	81	54
11	ALGA0062983	63498669	81	54
11	WU_10.2_11_69627275	63551854	81	54
11	INRA0037215	63590389	82	54.6667
11	SIRI0001279	63613526	81	54
11	WU_10.2_11_69909590	63670618	81	54
11	WU_10.2_11_69846499	63733311	81	54
5	ASGA0096408	22719142	80	53.3333
5	WU_10.2_5_24683764	22724819	80	53.3333
5	WU_10.2_5_24835149	22747577	80	53.3333
5	H3GA0016090	22880911	80	53.3333
5	ASGA0104541	23123411	80	53.3333
5	ALGA0113024	23125061	80	53.3333
5	ALGA0031297	23377212	80	53.3333
5	H3GA0016097	23400843	80	53.3333
5	ALGA0031286	23443290	80	53.3333
11	ASGA0051282	63772282	81	54
11	WU_10.2_11_69789886	63789924	81	54
11	WU_10.2_11_69939968	63802168	81	54
11	ASGA0051274	63872778	81	54
11	ALGA0063017	63932918	81	54
11	MARC0036277	63994069	81	54
11	ASGA0098331	63995257	81	54
11	ALGA0120302	64053680	81	54
11	MARC0052457	64090448	81	54
11	ASGA0100846	64127007	81	54
11	MARC0000533	64160371	81	54
11	DIAS0000011	64163919	80	53.3333
1	ALGA0001154	13630037	79	52.6667
1	DRGA0000138	13639698	79	52.6667
1	MARC0082193	13662996	79	52.6667
1	WU_10.2_1_15910253	13669912	79	52.6667
1	WU_10.2_1_15944040	13703776	79	52.6667
1	WU_10.2_1_16236146	13789196	79	52.6667
1	WU_10.2_1_16206367	13818872	79	52.6667
1	ASGA0001176	13845973	79	52.6667
1	MARC0057601	13891308	79	52.6667
1	WU_10.2_1_16113655	13912672	79	52.6667
1	ASGA0001179	13928656	79	52.6667
1	M1GA0000775	13988393	79	52.6667
1	WU_10.2_1_16021339	14005739	79	52.6667
1	WU_10.2_1_16335323	14025323	79	52.6667
5	DIAS0001551	21635545	79	52.6667
5	ASGA0025075	21678113	79	52.6667
5	ASGA0025080	21727701	79	52.6667
5	CADI0000251	21745636	79	52.6667
5	H3GA0016069	21768540	79	52.6667
5	WU_10.2_5_23435746	21889830	79	52.6667
5	ASGA0025083	21970939	79	52.6667
5	ALGA0031261	21987782	79	52.6667
5	H3GA0016074	22066047	79	52.6667
5	ASGA0103650	22323436	79	52.6667
5	DIAS0004585	22338939	79	52.6667
5	WU_10.2_5_24153921	22437697	79	52.6667
5	MARC0010341	23482503	79	52.6667
5	ALGA0031283	23500280	79	52.6667
iHS
Chromosome	SNP	Position	iHS
13	WU_10.2_13_13204231	11657004	4.27206
1	ASGA0001200	14156490	4.25434
1	ASGA0001170	13583706	4.24471
1	WU_10.2_1_16809509	14446507	4.24133
4	ASGA0017568	6006195	4.23649
5	ALGA0112039	80816339	4.20385
7	WU_10.2_7_122772188	115653097	4.14961
13	MARC0073399	4873565	4.05696
13	ASGA0096935	3564415	4.02457
1	WU_10.2_1_15465169	13208345	4.0188
8	ALGA0121391	135591552	4.0138
1	WU_10.2_1_15441648	13185181	4.00967
2	WU_10.2_2_19291627	17723937	3.87048
1	WU_10.2_1_15746970	13496889	3.84254
16	WU_10.2_16_1070809	1113860	3.80877
6	ASGA0083801	4301625	3.77976
8	WU_10.2_8_25141199	24043163	3.77557
4	DRGA0004480	14426655	3.75113
12	WU_10.2_12_4739370	4887673	3.73295
8	WU_10.2_8_26066882	24854375	3.73024
11	ALGA0062692	60726304	3.68409
5	ASGA0024035	8558150	3.68063
9	WU_10.2_9_8614916	7905370	3.67626
13	ALGA0067617	5454767	3.64203
2	WU_10.2_2_135963287	130608057	3.63552
2	ASGA0012523	141919803	3.62564
2	DIAS0000427	131204840	3.62277
6	H3GA0017599	13775491	3.58569
1	WU_10.2_1_285311295	254333678	3.58419
16	H3GA0046727	54643181	3.58299
8	ALGA0046431	11585865	3.58195
6	ALGA0037412	155052445	3.56538
9	DIAS0001436	9027384	3.56434
14	ALGA0082172	127945595	3.53437
4	ASGA0017570	6018288	3.53022
9	ASGA0041401	9589132	3.53022
4	M1GA0005873	40483216	3.52108
5	WU_10.2_5_19738253	19226584	3.519
10	M1GA0014289	60510849	3.50902
12	ASGA0085853	3284259	3.50809
3	DRGA0003994	65686642	3.48978
5	MARC0028483	65296904	3.48205
14	MARC0043407	3675791	3.46924
15	ALGA0105523	1885250	3.46397
8	WU_10.2_8_3996671	3235889	3.45504
8	ASGA0040082	130298484	3.45123
1	WU_10.2_1_21068014	18874145	3.44993
2	ALGA0015993	131703356	3.44826
14	ASGA0060624	4795527	3.44645
9	MARC0005885	6976888	3.44516
8	WU_10.2_8_141275737	131964031	3.44444
6	WU_10.2_6_72895411	78696412	3.44393
2	ASGA0096672	147923567	3.44384
13	ASGA0059873	197542059	3.4421
1	WU_10.2_1_15644154	13394041	3.43675
15	ASGA0070932	121984795	3.43175
1	WU_10.2_1_17306684	14895887	3.42256
8	H3GA0055121	2922148	3.39705
10	H3GA0030605	60620071	3.38461
18	WU_10.2_18_46312177	41948971	3.37988
14	WU_10.2_14_1606303	1355143	3.37212
5	WU_10.2_5_100141775	95328088	3.36954
15	WU_10.2_15_135388511	122065360	3.36914
10	ASGA0047978	44602714	3.36871
2	ASGA0011518	118550432	3.34069
17	WU_10.2_17_7650831	6849719	3.30688
4	ASGA0022952	123027911	3.30552
15	DRGA0015544	122364091	3.29747
17	M1GA0022391	57186675	3.29198
1	ASGA0001155	13163823	3.2908
9	WU_10.2_9_10312327	9222339	3.28554
2	H3GA0006428	27279418	3.24883
14	M1GA0018145	6883841	3.24745
17	WU_10.2_17_55167596	49392503	3.24256
5	DRGA0006216	95659022	3.23845
15	WU_10.2_15_2562781	3021505	3.2363
2	WU_10.2_2_19732475	18122919	3.23493
14	DIAS0003457	7253735	3.23273
16	ASGA0072685	23616192	3.22594
2	ASGA0011914	130526245	3.22584
2	WU_10.2_2_152374986	146036670	3.22455
14	WU_10.2_14_139115957	127724261	3.22299
6	WU_10.2_6_5034762	4453024	3.22153
2	ALGA0015877	129854239	3.21994
13	ASGA0055704	3489618	3.2184
11	WU_10.2_11_25879607	25122836	3.21233
7	ASGA0036365	113486411	3.21011
9	ALGA0050996	7643984	3.20642
6	WU_10.2_6_142606828	154916366	3.20566
14	ASGA0066803	126281250	3.20141
15	H3GA0045119	122331723	3.19606
8	H3GA0052944	11694236	3.17862
4	DBWU0001059	15985948	3.1748
4	ALGA0023517	15332045	3.17021
8	ASGA0101951	37648173	3.15881
12	ASGA0097734	4587759	3.15871
13	ALGA0067527	3403128	3.15697
12	WU_10.2_12_9914497	9614436	3.15693
1	H3GA0000794	11785233	3.15625
5	DIAS0000589	19691456	3.15457
6	MARC0021350	100311040	3.15341
12	WU_10.2_12_3522238	3432164	3.14994
2	ASGA0097209	147365904	3.14976
7	WU_10.2_7_122644975	115633119	3.14936
13	WU_10.2_13_27998861	25344464	3.13981
10	WU_10.2_10_67615774	61494397	3.12852
4	ALGA0123988	14259104	3.12555
4	ASGA0017041	2672184	3.11955
4	ALGA0022937	9129445	3.11787
9	ALGA0051259	10250586	3.1124
2	ALGA0121852	17640519	3.11034
13	ASGA0059776	192716842	3.10879
10	WU_10.2_10_66989505	60996693	3.10757
18	H3GA0050744	36553902	3.10631
16	ALGA0089853	25379671	3.10043
13	ALGA0067719	6875604	3.09845
16	M1GA0025173	70643098	3.09732
15	WU_10.2_15_142909793	129032577	3.0952
8	ASGA0085562	3581400	3.09214
3	H3GA0010308	106237712	3.09194
6	ASGA0099409	32978337	3.09181
9	ASGA0102528	21869951	3.08356
11	ALGA0103535	25952679	3.0835
10	ASGA0101130	43136642	3.08293
16	ASGA0074115	69150537	3.0765
16	WU_10.2_16_75771672	69924209	3.07266
15	DRGA0014794	4781569	3.07252
14	ALGA0082019	126302561	3.07071
9	ASGA0090985	9358024	3.06987
13	WU_10.2_13_5982176	5278890	3.06794
14	ALGA0076917	35740050	3.06666
9	ASGA0041538	10725380	3.06524
6	M1GA0008394	20557164	3.06266
4	CASI0009604	126600518	3.05513
16	MARC0039548	70736509	3.05225
4	WU_10.2_4_136777740	125244089	3.05201
13	WU_10.2_13_210227436	200148381	3.04869
4	ALGA0023353	13359441	3.04666
9	WU_10.2_9_11913668	10802792	3.04563
11	H3GA0031736	26331597	3.04532
1	CASI0009218	11439580	3.04496
16	ASGA0089753	70769253	3.03871
16	ASGA0091895	70782334	3.03871
9	MARC0103917	12581077	3.03413
12	WU_10.2_12_4761771	4910073	3.03381
15	ASGA0103427	27792495	3.03089
3	WU_10.2_3_15144817	14888626	3.03088
14	WU_10.2_14_144137476	132551206	3.02934
7	WU_10.2_7_120128052	113519988	3.02752
2	WU_10.2_2_19118336	17594908	3.02612
9	ALGA0117770	132355176	3.02461
4	ALGA0023001	9904501	3.02307
7	ALGA0038333	7188826	3.01893
13	WU_10.2_13_3942836	3756172	3.0188
2	WU_10.2_2_19828427	18218291	3.01691
6	H3GA0019143	155442085	3.01272
14	ASGA0066474	122415114	3.0057
14	ALGA0081992	126090249	2.99802
1	H3GA0000848	13299662	2.99644
1	MARC0057601	13891308	2.99517
6	MARC0076503	2937815	2.99473
7	ASGA0033158	38872525	2.99237
5	WU_10.2_5_20048106	19400298	2.99098
11	H3GA0032382	68644922	2.98623
14	DIAS0001591	126809784	2.98494
17	ALGA0106360	10247857	2.98462
5	H3GA0016520	64400494	2.98118
15	MARC0061404	126808837	2.97969
14	WU_10.2_14_139142705	127750801	2.97942
13	WU_10.2_13_9591825	8343450	2.97891
9	H3GA0053804	109802987	2.97235
10	ALGA0108705	59471866	2.96857
15	CASI0007908	130583218	2.96679
7	WU_10.2_7_120296107	113652511	2.96602
14	WU_10.2_14_137041347	125871855	2.96586
6	WU_10.2_6_77094136	83458484	2.96565
11	ALGA0061274	20599379	2.96303
5	ASGA0102648	93386170	2.95779
13	WU_10.2_13_5486113	4984641	2.95729
8	H3GA0024494	20636054	2.95649
13	WU_10.2_13_4138315	3879202	2.95634
18	ALGA0098207	42264698	2.94892
5	H3GA0015999	19286867	2.94816
18	ALGA0118957	47085009	2.94154
3	ASGA0092044	15653619	2.93825
1	WU_10.2_1_14145274	12101481	2.92575
13	ALGA0067557	3564007	2.9208
2	ALGA0012322	17998904	2.91986
10	WU_10.2_10_67646553	61524902	2.91897
7	INRA0025193	38259165	2.91782
2	ALGA0015985	131488733	2.91669
2	DIAS0001058	147607851	2.91503
1	H3GA0002255	89380713	2.91488
8	MARC0049636	11700518	2.91252
4	H3GA0012340	21093882	2.9093
4	MARC0007958	96591029	2.90763
6	ALGA0108149	77614927	2.90747
6	ASGA0102344	77616151	2.90747
11	MARC0054697	61002195	2.9071
14	ASGA0067656	134977388	2.90681
8	WU_10.2_8_137911343	128663410	2.90115
10	WU_10.2_10_67300153	61344228	2.90099
8	ASGA0038607	33508704	2.89972
9	H3GA0026558	11498161	2.89697
6	ASGA0091179	77815146	2.89481
14	WU_10.2_14_141854493	130299455	2.8946
14	ASGA0066628	124301199	2.89419
2	ALGA0111258	126255332	2.89347
2	ASGA0095850	136408743	2.89315
7	WU_10.2_7_122895547	115778951	2.89231
7	WU_10.2_7_119447135	112875421	2.89131
9	WU_10.2_9_139073904	126574996	2.89089
10	MARC0043480	58288430	2.8907
4	MARC0097348	14932421	2.89059
7	MARC0112781	17566992	2.88768
1	ASGA0001039	11762754	2.88374
11	ASGA0050543	26892680	2.88115
6	ASGA0100505	4979042	2.88003
7	WU_10.2_7_1896353	1920296	2.87909
5	ALGA0113887	18870573	2.87763
1	ASGA0001168	13481668	2.87322
2	ASGA0101264	148814990	2.86757
1	WU_10.2_1_16861893	14447968	2.86689
16	MARC0010603	54881934	2.86557
16	ALGA0104183	77199350	2.86557
8	ALGA0049192	111761621	2.86403
8	ASGA0081654	134390921	2.8608
1	MARC0019969	29662167	2.85733
14	ASGA0064762	81653018	2.85618
4	MARC0042560	121603127	2.85581
18	H3GA0050912	43484533	2.85516
4	ALGA0029397	125986096	2.85472
5	WU_10.2_5_90915279	86433275	2.85438
14	MARC0009708	88465573	2.84886
15	M1GA0020479	123503164	2.84816
1	ASGA0000414	3501012	2.84813
13	WU_10.2_13_209383693	199388166	2.84495
14	ALGA0082002	126204327	2.84382
16	DRGA0017669	70342333	2.84343
17	ASGA0077668	53124572	2.84317
11	ALGA0061286	20743462	2.84228
10	WU_10.2_10_67271947	61316577	2.84217
2	ALGA0122209	147288989	2.83709
13	WU_10.2_13_203853403	193252541	2.83481
15	WU_10.2_15_136736328	123348569	2.83478
8	WU_10.2_8_33317120	32030522	2.83424
15	SIRI0001080	1657522	2.83326
13	ASGA0056005	11191667	2.82912
15	ALGA0084362	21382713	2.82562
4	WU_10.2_4_15899688	15272612	2.82407
8	ALGA0048953	102999435	2.82103
11	WU_10.2_11_21059858	20720427	2.81967
16	WU_10.2_16_24274711	23046288	2.81735
13	WU_10.2_13_8112708	7159301	2.81724
7	WU_10.2_7_5727223	5522996	2.8172
1	ASGA0003317	67606390	2.81716
4	H3GA0013916	104090672	2.81306
9	ASGA0103537	21055971	2.81
11	ASGA0049404	5041269	2.80816
3	ALGA0112472	20923848	2.8075
6	ALGA0111253	77577270	2.80705
7	ALGA0038231	5771194	2.80693
4	ALGA0023572	15729869	2.80682
7	H3GA0021228	38112849	2.80643
2	ALGA0016777	145500345	2.80437
16	WU_10.2_16_23170452	22044267	2.80284
18	MARC0039133	48529227	2.80149
14	WU_10.2_14_137760159	126511836	2.7994
8	ALGA0050003	133414883	2.79819
12	ASGA0052963	8695773	2.797
8	ALGA0106179	10562383	2.79356
8	WU_10.2_8_130478064	121293471	2.78973
17	ASGA0077681	53241782	2.78895
2	ALGA0114773	146475331	2.78607
4	ALGA0026448	86826908	2.78316
2	ALGA0106124	17575683	2.78307
9	ALGA0112096	1952673	2.78164
14	ALGA0081853	124623545	2.78148
13	WU_10.2_13_3817288	3630295	2.77908
2	H3GA0006199	17845893	2.77856
18	WU_10.2_18_48642830	44222942	2.77657
14	ALGA0074770	7041660	2.7755
12	ASGA0053189	11699399	2.77535
8	MARC0038680	15150651	2.77499
2	ASGA0095249	147400783	2.77491
13	WU_10.2_13_206715391	196643496	2.7746
18	WU_10.2_18_6420075	6056221	2.77161
2	WU_10.2_2_147904061	141960851	2.76825
5	ASGA0025006	19640690	2.76722
17	MARC0059178	27964224	2.76347
12	MARC0055936	3957723	2.76331
15	ALGA0087310	123601682	2.76037
18	MARC0091118	24823290	2.76024
3	MARC0111094	124874919	2.75963
2	WU_10.2_2_141159798	135594196	2.75729
1	WU_10.2_1_15099052	12894110	2.75707
13	WU_10.2_13_8269005	7269418	2.75583
6	MARC0048489	5154694	2.7554
11	ALGA0061535	24604296	2.75047
4	ALGA0022092	3287934	2.75032
7	H3GA0021849	53445138	2.74984
15	WU_10.2_15_23269817	20655373	2.74962
4	WU_10.2_4_8270145	8302925	2.74943
5	WU_10.2_5_12972335	13120161	2.74584
7	WU_10.2_7_5034795	4930409	2.74358
7	MARC0011341	112457427	2.74264
12	ASGA0084073	33207352	2.74084
14	H3GA0038839	10054866	2.7407
3	M1GA0024690	126259118	2.73977
18	WU_10.2_18_49421641	44962762	2.73875
2	ALGA0123297	16905060	2.73784
10	INRA0033878	42527767	2.73764
6	ALGA0117399	153737953	2.73689
17	ALGA0095529	48407957	2.73658
15	WU_10.2_15_29739597	25731292	2.7365
10	WU_10.2_10_28387820	23853572	2.73592
3	ALGA0020249	96884321	2.73511
4	MARC0041924	9354508	2.73183
18	ALGA0098011	37201653	2.73178
14	WU_10.2_14_25475055	24017026	2.73174
17	ALGA0095910	53910025	2.7308
2	ASGA0104205	141877566	2.73055
6	ASGA0103138	162698334	2.72954
1	WU_10.2_1_13493624	11411932	2.72784
18	WU_10.2_18_49300028	44797174	2.7269
1	WU_10.2_1_15944040	13703776	2.72651
7	WU_10.2_7_5404129	5390198	2.72646
1	INRA0000796	13370639	2.72609
6	WU_10.2_6_142504959	154814061	2.72528
6	WU_10.2_6_2758049	2551700	2.72425
18	WU_10.2_18_51758644	46929275	2.72261
8	MARC0049020	135791610	2.72045
8	ALGA0112701	33487918	2.72031
15	ASGA0099100	3208307	2.71976
10	MARC0020386	63820311	2.71968
18	WU_10.2_18_4226404	4034264	2.71655
4	ALGA0027100	96869301	2.71618
1	M1GA0002118	145847878	2.71553
15	M1GA0020277	45067295	2.71358
14	ALGA0081883	124828444	2.71132
5	ALGA0030680	13697150	2.71119
4	ALGA0029474	126672154	2.71115
13	WU_10.2_13_2544544	2617556	2.71056
3	ALGA0114502	3828782	2.70988
2	ALGA0123033	147257417	2.70898
2	ALGA0105738	136395812	2.70806
9	WU_10.2_9_11731938	10628139	2.70601
13	ALGA0111163	196883898	2.70594
13	ASGA0092647	22299929	2.7059
14	WU_10.2_14_7283253	6803477	2.70326
3	MARC0023781	53461711	2.70325
7	WU_10.2_7_119811539	113259489	2.70322
1	M1GA0000742	11809016	2.70296
15	M1GA0025948	31580083	2.70246
13	ALGA0073639	194854804	2.70108
7	ASGA0033131	38424548	2.70009
14	ALGA0076906	35281191	2.69935
16	WU_10.2_16_73696531	67749119	2.69821
16	ALGA0090759	51979440	2.69767
3	ALGA0104803	111427694	2.69666
16	DRGA0015965	23082673	2.69613
7	WU_10.2_7_5910091	5705544	2.69413
12	DIAS0001518	4804531	2.69235
1	ALGA0001145	13465641	2.69227
5	H3GA0016442	60545861	2.68953
9	SIRI0000833	10791220	2.68932
6	WU_10.2_6_24969733	26998337	2.68668
16	DIAS0001581	26514812	2.68626
13	WU_10.2_13_208466970	198622229	2.6855
10	WU_10.2_10_5732339	3720144	2.68446
9	WU_10.2_9_14157419	12873231	2.68433
1	MARC0011736	89184961	2.68422
15	ALGA0102569	103413864	2.68247
6	WU_10.2_6_143506452	155735394	2.68157
6	ALGA0124052	87274028	2.67831
13	WU_10.2_13_14037908	12426162	2.67825
9	ASGA0041256	7547636	2.67388
12	H3GA0033141	7127237	2.67348
11	ALGA0062390	51911193	2.67204
5	WU_10.2_5_63860393	61137598	2.66845
13	WU_10.2_13_9382037	8133862	2.66794
9	WU_10.2_9_10534981	9239447	2.66743
7	WU_10.2_7_18325943	17364809	2.66437
14	MARC0032050	8747686	2.66422
8	WU_10.2_8_137403629	128142492	2.6628
1	ALGA0004889	89250052	2.66267
1	ALGA0001347	15864139	2.66137
2	ALGA0112020	150264452	2.65953
4	ALGA0027075	96748571	2.65939
8	ASGA0084563	135516762	2.65736
3	H3GA0053928	25606794	2.65688
4	MARC0067731	14542268	2.6552
17	H3GA0047778	11339512	2.65465
6	H3GA0056764	3055344	2.65347
4	ALGA0111187	125690120	2.6533
14	ASGA0064345	73076159	2.65206
17	H3GA0049350	50498118	2.65075
10	DRGA0010171	4151645	2.64868
14	ASGA0066790	126116642	2.64827
6	WU_10.2_6_10734869	10713033	2.64717
17	ASGA0077889	55286917	2.64697
8	ASGA0095935	18090113	2.64657
17	M1GA0021598	11211527	2.64631
3	WU_10.2_3_15861653	15640092	2.64626
12	H3GA0054071	7421785	2.64497
2	ASGA0100941	147068762	2.64472
9	UMB10000125	72066221	2.64402
13	ASGA0057629	52997382	2.64388
17	ALGA0093131	10770844	2.64355
6	MARC0078019	25619938	2.64196
18	MARC0055353	48983681	2.63837
7	M1GA0009457	5089734	2.63741
6	WU_10.2_6_3066059	2815052	2.63402
2	ALGA0012279	17431736	2.63304
15	WU_10.2_15_51282454	44669672	2.63263
6	WU_10.2_6_3821548	3426825	2.63196
12	ASGA0096207	18015865	2.63056
7	ASGA0030943	7368476	2.62963
13	WU_10.2_13_4162557	3903364	2.62928
15	ASGA0070945	125757492	2.62884
15	WU_10.2_15_136637238	123259379	2.62717
8	ALGA0106504	8480995	2.62681
17	ASGA0077868	55136812	2.62666
4	ASGA0020184	72600599	2.62592
9	H3GA0056209	9199317	2.62582
1	MARC0010692	268561790	2.62563
2	ALGA0119457	150234061	2.62371
5	WU_10.2_5_105047702	100132160	2.62068
3	ALGA0105121	25516453	2.62061
6	ALGA0036320	108976054	2.61937
12	H3GA0033740	17793630	2.61845
6	WU_10.2_6_23445375	25519779	2.61826
2	WU_10.2_2_152755776	146417544	2.61787
EigenGWAS
Chromosome	SNP	Position	P value
11	ALGA0062923	62700077	5.32e-17
11	ASGA0051220	62755707	1.66e-16
11	ASGA0051191	62508448	2.12e-16
11	H3GA0032087	61079352	1.42e-14
11	ALGA0120302	64053680	2.35e-14
11	INRA0037171	63053378	9.04e-14
11	H3GA0032113	61993162	9.39e-14
11	H3GA0032097	61255621	9.95e-14
11	H3GA0032112	61979335	1.11e-13
11	ASGA0051223	62987854	1.81e-13
11	H3GA0032128	62366773	2.38e-13
11	ALGA0062872	62406802	3.26e-13
11	H3GA0032127	62342917	1.67e-12
4	H3GA0012650	41728308	2.57e-12
2	H3GA0006192	17792133	2.72e-12
11	ASGA0051274	63872778	7.86e-12
11	MARC0049266	61506648	9.71e-12
13	ALGA0070092	50558410	1.22e-11
11	ASGA0051243	63362434	1.41e-11
14	MARC0057006	125929866	1.96e-11
11	ASGA0105537	62606060	2.81e-11
2	ASGA0105837	52404337	3.58e-11
6	MARC0048569	63566418	8.39e-11
6	M1GA0025298	63567557	8.39e-11
11	MARC0094561	58929243	1.06e-10
11	ALGA0062663	59979739	2.26e-10
4	INRA0014015	44530943	2.42e-10
13	ALGA0067436	2304576	2.59e-10
2	ALGA0121852	17640519	2.95e-10
11	ALGA0119397	60577133	6.9e-10
4	M1GA0005873	40483216	9.76e-10
15	ALGA0085119	43744925	9.78e-10
11	ASGA0050895	49579842	1e-09
11	H3GA0032123	62304048	1.24e-09
12	MARC0044883	3301214	1.26e-09
9	DIAS0003459	46400115	1.28e-09
11	ALGA0062575	58175011	1.69e-09
14	ASGA0061277	10672084	1.73e-09
15	ALGA0085118	43683263	2.05e-09
11	ALGA0062645	59662662	2.74e-09
9	H3GA0027270	46743218	2.97e-09
15	ASGA0069437	43907418	3.52e-09
2	ALGA0106124	17575683	3.71e-09
11	ALGA0062310	49536493	3.79e-09
11	ALGA0062312	49562497	3.79e-09
9	ALGA0052903	46247855	4.04e-09
11	H3GA0032151	63096569	4.2e-09
14	ASGA0066844	126901849	4.92e-09
13	H3GA0035163	1365093	4.93e-09
4	ALGA0025744	71023293	5.12e-09
18	ALGA0098147	40134307	5.14e-09
11	SIRI0000656	58502327	7.8e-09
15	ASGA0095820	127564512	9.09e-09
8	ALGA0049130	109446670	9.64e-09
11	H3GA0032120	62244494	1.1e-08
15	INRA0049225	44344760	1.18e-08
15	MARC0035976	44768162	1.21e-08
11	ASGA0051239	63018584	1.21e-08
11	DRGA0011372	61584841	1.37e-08
15	INRA0049256	46436702	1.42e-08
9	ASGA0043975	88225371	1.42e-08
11	MARC0060595	63238254	1.44e-08
15	ALGA0085149	44497429	2.13e-08
9	H3GA0027255	46191223	2.53e-08
11	DRGA0011332	55121472	2.7e-08
8	CASI0006572	101826310	3.06e-08
11	ASGA0051014	57866348	3.62e-08
11	ASGA0098788	58496962	4.55e-08
11	MARC0048926	50151846	8.69e-08
17	ALGA0095536	48526200	9.66e-08
13	MARC0012845	94850476	9.73e-08
13	ASGA0097138	359263	9.89e-08
14	DRGA0014662	125917150	1.06e-07
17	ALGA0095510	48234481	1.18e-07
15	INRA0049219	44192001	1.31e-07
13	ALGA0067341	402882	1.33e-07
11	H3GA0031961	49735789	1.45e-07
11	ALGA0062497	55152688	1.47e-07
9	ALGA0052935	46701167	1.49e-07
11	M1GA0015162	61087032	1.59e-07
15	M1GA0020279	45337227	1.7e-07
16	H3GA0046969	67360520	1.86e-07
11	SIRI0000659	58502046	1.95e-07
11	H3GA0032108	61553605	1.96e-07
16	MARC0032144	29292557	2.4e-07
5	DRGA0006240	95278246	2.51e-07
13	ASGA0057527	49317360	2.54e-07
7	M1GA0009528	9075008	2.7e-07
9	ALGA0052921	46599683	2.99e-07
17	H3GA0049266	48503156	3.12e-07
16	DBWU0000826	34125050	3.22e-07
17	H3GA0049269	48788788	3.98e-07
14	DRGA0014684	127119828	4.4e-07
13	ALGA0067422	2058802	4.5e-07
4	ALGA0028920	120775943	4.6e-07
11	ALGA0062500	55209417	4.64e-07
17	ASGA0077357	48704667	5.43e-07
15	ALGA0083923	12797501	6.33e-07
13	DRGA0011840	850191	7.56e-07
13	MARC0018128	935618	7.72e-07
15	MARC0029288	14341440	8.05e-07
13	ALGA0067348	714038	8.12e-07
4	ALGA0029474	126672154	9.46e-07
4	M1GA0005871	40291126	9.63e-07
4	MARC0021385	120519691	1.03e-06
14	ALGA0081758	123745457	1.04e-06
1	ASGA0001170	13583706	1.08e-06
14	ASGA0066859	126962550	1.17e-06
2	ALGA0012333	18084185	1.29e-06
4	SIRI0000293	120026231	1.33e-06

## Sheet: Sheet2
Chromosome	SNP	Position	P value
11	ALGA0062923	62700077	5.32e-17
11	ASGA0051220	62755707	1.66e-16
11	ASGA0051191	62508448	2.12e-16
11	H3GA0032087	61079352	1.42e-14
11	ALGA0120302	64053680	2.35e-14
11	INRA0037171	63053378	9.04e-14
11	H3GA0032113	61993162	9.39e-14
11	H3GA0032097	61255621	9.95e-14
11	H3GA0032112	61979335	1.11e-13
11	ASGA0051223	62987854	1.81e-13
11	H3GA0032128	62366773	2.38e-13
11	ALGA0062872	62406802	3.26e-13
11	H3GA0032127	62342917	1.67e-12
4	H3GA0012650	41728308	2.57e-12
2	H3GA0006192	17792133	2.72e-12
11	ASGA0051274	63872778	7.86e-12
11	MARC0049266	61506648	9.71e-12
13	ALGA0070092	50558410	1.22e-11
11	ASGA0051243	63362434	1.41e-11
14	MARC0057006	125929866	1.96e-11
11	ASGA0105537	62606060	2.81e-11
2	ASGA0105837	52404337	3.58e-11
6	MARC0048569	63566418	8.39e-11
6	M1GA0025298	63567557	8.39e-11
11	MARC0094561	58929243	1.06e-10
11	ALGA0062663	59979739	2.26e-10
4	INRA0014015	44530943	2.42e-10
13	ALGA0067436	2304576	2.59e-10
2	ALGA0121852	17640519	2.95e-10
11	ALGA0119397	60577133	6.9e-10
4	M1GA0005873	40483216	9.76e-10
15	ALGA0085119	43744925	9.78e-10
11	ASGA0050895	49579842	1e-09
11	H3GA0032123	62304048	1.24e-09
12	MARC0044883	3301214	1.26e-09
9	DIAS0003459	46400115	1.28e-09
11	ALGA0062575	58175011	1.69e-09
14	ASGA0061277	10672084	1.73e-09
15	ALGA0085118	43683263	2.05e-09
11	ALGA0062645	59662662	2.74e-09
9	H3GA0027270	46743218	2.97e-09
15	ASGA0069437	43907418	3.52e-09
2	ALGA0106124	17575683	3.71e-09
11	ALGA0062310	49536493	3.79e-09
11	ALGA0062312	49562497	3.79e-09
9	ALGA0052903	46247855	4.04e-09
11	H3GA0032151	63096569	4.2e-09
14	ASGA0066844	126901849	4.92e-09
13	H3GA0035163	1365093	4.93e-09
4	ALGA0025744	71023293	5.12e-09
18	ALGA0098147	40134307	5.14e-09
11	SIRI0000656	58502327	7.8e-09
15	ASGA0095820	127564512	9.09e-09
8	ALGA0049130	109446670	9.64e-09
11	H3GA0032120	62244494	1.1e-08
15	INRA0049225	44344760	1.18e-08
15	MARC0035976	44768162	1.21e-08
11	ASGA0051239	63018584	1.21e-08
11	DRGA0011372	61584841	1.37e-08
15	INRA0049256	46436702	1.42e-08
9	ASGA0043975	88225371	1.42e-08
11	MARC0060595	63238254	1.44e-08
15	ALGA0085149	44497429	2.13e-08
9	H3GA0027255	46191223	2.53e-08
11	DRGA0011332	55121472	2.7e-08
8	CASI0006572	101826310	3.06e-08
11	ASGA0051014	57866348	3.62e-08
11	ASGA0098788	58496962	4.55e-08
11	MARC0048926	50151846	8.69e-08
17	ALGA0095536	48526200	9.66e-08
13	MARC0012845	94850476	9.73e-08
13	ASGA0097138	359263	9.89e-08
14	DRGA0014662	125917150	1.06e-07
17	ALGA0095510	48234481	1.18e-07
15	INRA0049219	44192001	1.31e-07
13	ALGA0067341	402882	1.33e-07
11	H3GA0031961	49735789	1.45e-07
11	ALGA0062497	55152688	1.47e-07
9	ALGA0052935	46701167	1.49e-07
11	M1GA0015162	61087032	1.59e-07
15	M1GA0020279	45337227	1.7e-07
16	H3GA0046969	67360520	1.86e-07
11	SIRI0000659	58502046	1.95e-07
11	H3GA0032108	61553605	1.96e-07
16	MARC0032144	29292557	2.4e-07
5	DRGA0006240	95278246	2.51e-07
13	ASGA0057527	49317360	2.54e-07
7	M1GA0009528	9075008	2.7e-07
9	ALGA0052921	46599683	2.99e-07
17	H3GA0049266	48503156	3.12e-07
16	DBWU0000826	34125050	3.22e-07
17	H3GA0049269	48788788	3.98e-07
14	DRGA0014684	127119828	4.4e-07
13	ALGA0067422	2058802	4.5e-07
4	ALGA0028920	120775943	4.6e-07
11	ALGA0062500	55209417	4.64e-07
17	ASGA0077357	48704667	5.43e-07
15	ALGA0083923	12797501	6.33e-07
13	DRGA0011840	850191	7.56e-07
13	MARC0018128	935618	7.72e-07
15	MARC0029288	14341440	8.05e-07
13	ALGA0067348	714038	8.12e-07
4	ALGA0029474	126672154	9.46e-07
4	M1GA0005871	40291126	9.63e-07
4	MARC0021385	120519691	1.03e-06
14	ALGA0081758	123745457	1.04e-06
1	ASGA0001170	13583706	1.08e-06
14	ASGA0066859	126962550	1.17e-06
2	ALGA0012333	18084185	1.29e-06
4	SIRI0000293	120026231	1.33e-06
