# Supplementary material for: Whole‐genome SNP markers reveal conservation status, signatures of selection, and introgression in Chinese Laiwu pigs
Source: Evol Appl. 2020 Sep 16;14(2):383–98. doi: 10.1111/eva.13124 (PMC7896721; doi:10.1111/eva.13124)
Supplement: Supplementary file 9 — Table S5 [file EVA-14-383-s009.xlsx]

## Sheet: Sheet1
Table S5 GO and KEGG terms significantly enriched by candidate genes under selection and introgression.
ROH, iHS and EigenGWAS
GroupID	Category	Term	Description	LogP	Log(q-value)	InTerm_InList	Genes	Symbols
1_Summary	GO Biological Processes	GO:0033002	muscle cell proliferation	-4.49936	-0.180252	4/240	7049,7432,10257,406982	TGFBR3,VIP,ABCC4,MIR20A
1_Member	GO Biological Processes	GO:0033002	muscle cell proliferation	-4.49936	-0.180252	4/240	7049,7432,10257,406982	TGFBR3,VIP,ABCC4,MIR20A
1_Member	GO Biological Processes	GO:0048660	regulation of smooth muscle cell proliferation	-3.53363	0	3/169	7432,10257,406982	VIP,ABCC4,MIR20A
1_Member	GO Biological Processes	GO:0048659	smooth muscle cell proliferation	-3.51864	0	3/171	7432,10257,406982	VIP,ABCC4,MIR20A
2_Summary	GO Biological Processes	GO:0030509	BMP signaling pathway	-3.62762	0	3/157	7049,392255,406982,9590,7432,94241	TGFBR3,GDF6,MIR20A,AKAP12,VIP,TP53INP1
2_Member	GO Biological Processes	GO:0030509	BMP signaling pathway	-3.62762	0	3/157	7049,392255,406982	TGFBR3,GDF6,MIR20A
2_Member	GO Biological Processes	GO:0071772	response to BMP	-3.52611	0	3/170	7049,392255,406982	TGFBR3,GDF6,MIR20A
2_Member	GO Biological Processes	GO:0071773	cellular response to BMP stimulus	-3.52611	0	3/170	7049,392255,406982	TGFBR3,GDF6,MIR20A
2_Member	GO Biological Processes	GO:0032872	regulation of stress-activated MAPK cascade	-3.0948	0	3/239	7049,392255,406982	TGFBR3,GDF6,MIR20A
2_Member	GO Biological Processes	GO:0070302	regulation of stress-activated protein kinase signaling cascade	-3.07912	0	3/242	7049,392255,406982	TGFBR3,GDF6,MIR20A
2_Member	GO Biological Processes	GO:0090092	regulation of transmembrane receptor protein serine/threonine kinase signaling pathway	-3.05343	0	3/247	7049,392255,406982	TGFBR3,GDF6,MIR20A
2_Member	GO Biological Processes	GO:0051403	stress-activated MAPK cascade	-2.86569	0	3/287	7049,392255,406982	TGFBR3,GDF6,MIR20A
2_Member	GO Biological Processes	GO:0031098	stress-activated protein kinase signaling cascade	-2.74215	0	3/317	7049,392255,406982	TGFBR3,GDF6,MIR20A
2_Member	GO Biological Processes	GO:0043408	regulation of MAPK cascade	-2.61393	0	4/754	7049,9590,392255,406982	TGFBR3,AKAP12,GDF6,MIR20A
2_Member	GO Biological Processes	GO:0007178	transmembrane receptor protein serine/threonine kinase signaling pathway	-2.59886	0	3/356	7049,392255,406982	TGFBR3,GDF6,MIR20A
2_Member	GO Biological Processes	GO:0008285	negative regulation of cell proliferation	-2.57472	0	4/773	7049,7432,94241,406982	TGFBR3,VIP,TP53INP1,MIR20A
2_Member	GO Biological Processes	GO:0051271	negative regulation of cellular component movement	-2.48697	0	3/390	7049,94241,406982	TGFBR3,TP53INP1,MIR20A
3_Summary	GO Biological Processes	GO:2000027	regulation of animal organ morphogenesis	-3.01345	0	3/255	2099,10082,406982,2262	ESR1,GPC6,MIR20A,GPC5
3_Member	GO Biological Processes	GO:2000027	regulation of animal organ morphogenesis	-3.01345	0	3/255	2099,10082,406982	ESR1,GPC6,MIR20A
3_Member	GO Biological Processes	GO:0016055	Wnt signaling pathway	-2.12769	0	3/525	2099,2262,10082	ESR1,GPC5,GPC6
3_Member	GO Biological Processes	GO:0198738	cell-cell signaling by wnt	-2.12315	0	3/527	2099,2262,10082	ESR1,GPC5,GPC6
4_Summary	GO Biological Processes	GO:0006417	regulation of translation	-2.32915	0	3/444	55005,343472,406982	RMND1,BARHL2,MIR20A
4_Member	GO Biological Processes	GO:0006417	regulation of translation	-2.32915	0	3/444	55005,343472,406982	RMND1,BARHL2,MIR20A
4_Member	GO Biological Processes	GO:0034248	regulation of cellular amide metabolic process	-2.17174	0	3/506	55005,343472,406982	RMND1,BARHL2,MIR20A
5_Summary	GO Biological Processes	GO:0050673	epithelial cell proliferation	-2.29955	0	3/455	2099,7049,7432	ESR1,TGFBR3,VIP
5_Member	GO Biological Processes	GO:0050673	epithelial cell proliferation	-2.29955	0	3/455	2099,7049,7432	ESR1,TGFBR3,VIP
fdM
GroupID	Category	Term	Description	LogP	Log(q-value)	InTerm_InList	Genes	Symbols
1_Summary	GO Biological Processes	GO:0000002	mitochondrial genome maintenance	-4.0464	0	4/31	291,1763,201973,219736	SLC25A4,DNA2,PRIMPOL,STOX1
1_Member	GO Biological Processes	GO:0000002	mitochondrial genome maintenance	-4.0464	0	4/31	291,1763,201973,219736	SLC25A4,DNA2,PRIMPOL,STOX1
1_Member	GO Biological Processes	GO:0032042	mitochondrial DNA metabolic process	-3.21103	0	3/22	1763,201973,219736	DNA2,PRIMPOL,STOX1
2_Summary	GO Cellular Components	GO:0005912	adherens junction	-3.4689	0	13/549	3660,5747,5756,5818,5829,6175,6840,8470,8754,8829,9223,27295,57608,5319,80179,375189,2281	IRF2,PTK2,TWF1,NECTIN1,PXN,RPLP0,SVIL,SORBS2,ADAM9,NRP1,MAGI1,PDLIM3,JCAD,PLA2G1B,MYO19,PFN4,FKBP1B
2_Member	GO Cellular Components	GO:0005912	adherens junction	-3.4689	0	13/549	3660,5747,5756,5818,5829,6175,6840,8470,8754,8829,9223,27295,57608	IRF2,PTK2,TWF1,NECTIN1,PXN,RPLP0,SVIL,SORBS2,ADAM9,NRP1,MAGI1,PDLIM3,JCAD
2_Member	GO Cellular Components	GO:0070161	anchoring junction	-3.35103	0	13/565	3660,5747,5756,5818,5829,6175,6840,8470,8754,8829,9223,27295,57608	IRF2,PTK2,TWF1,NECTIN1,PXN,RPLP0,SVIL,SORBS2,ADAM9,NRP1,MAGI1,PDLIM3,JCAD
2_Member	GO Cellular Components	GO:0005925	focal adhesion	-2.34167	0	9/410	3660,5747,5756,5829,6175,6840,8470,8754,8829	IRF2,PTK2,TWF1,PXN,RPLP0,SVIL,SORBS2,ADAM9,NRP1
2_Member	GO Cellular Components	GO:0005924	cell-substrate adherens junction	-2.32132	0	9/413	3660,5747,5756,5829,6175,6840,8470,8754,8829	IRF2,PTK2,TWF1,PXN,RPLP0,SVIL,SORBS2,ADAM9,NRP1
2_Member	GO Cellular Components	GO:0030055	cell-substrate junction	-2.29452	0	9/417	3660,5747,5756,5829,6175,6840,8470,8754,8829	IRF2,PTK2,TWF1,PXN,RPLP0,SVIL,SORBS2,ADAM9,NRP1
2_Member	GO Biological Processes	GO:0007015	actin filament organization	-1.75848	0	8/426	5319,5756,5829,8470,8829,27295,80179,375189	PLA2G1B,TWF1,PXN,SORBS2,NRP1,PDLIM3,MYO19,PFN4
2_Member	GO Cellular Components	GO:0030016	myofibril	-1.52885	0	5/224	2281,5756,6840,8470,27295	FKBP1B,TWF1,SVIL,SORBS2,PDLIM3
2_Member	GO Cellular Components	GO:0043292	contractile fiber	-1.45249	0	5/235	2281,5756,6840,8470,27295	FKBP1B,TWF1,SVIL,SORBS2,PDLIM3
3_Summary	GO Molecular Functions	GO:0015026	coreceptor activity	-3.37051	0	4/46	5818,7852,8829,10082,836,2281,2803,5756,50618,55714,55602,54828,153,5747,80014,3983,5998,23077,23180,26050,9921,285,6809,1910,3680,5319,5829,6768,340706,8470,391723	NECTIN1,CXCR4,NRP1,GPC6,CASP3,FKBP1B,GOLGA4,TWF1,ITSN2,TENM3,CDKN2AIP,BCAS3,ADRB1,PTK2,WWC2,ABLIM1,RGS3,MYCBP2,RFTN1,SLITRK5,RNF10,ANGPT2,STX3,EDNRB,ITGA9,PLA2G1B,PXN,ST14,VWA2,SORBS2,HELT
3_Member	GO Molecular Functions	GO:0015026	coreceptor activity	-3.37051	0	4/46	5818,7852,8829,10082	NECTIN1,CXCR4,NRP1,GPC6
3_Member	GO Biological Processes	GO:0008038	neuron recognition	-2.17456	0	3/50	836,7852,8829	CASP3,CXCR4,NRP1
3_Member	GO Biological Processes	GO:0010976	positive regulation of neuron projection development	-2.13134	0	7/291	2281,2803,5756,7852,8829,50618,55714	FKBP1B,GOLGA4,TWF1,CXCR4,NRP1,ITSN2,TENM3
3_Member	GO Biological Processes	GO:0030307	positive regulation of cell growth	-1.9619	0	5/173	2803,7852,8829,50618,55602	GOLGA4,CXCR4,NRP1,ITSN2,CDKN2AIP
3_Member	GO Biological Processes	GO:0031346	positive regulation of cell projection organization	-1.94974	0	8/393	2281,2803,5756,7852,8829,50618,54828,55714	FKBP1B,GOLGA4,TWF1,CXCR4,NRP1,ITSN2,BCAS3,TENM3
3_Member	GO Biological Processes	GO:0048640	negative regulation of developmental growth	-1.9467	0	4/113	153,5747,8829,80014	ADRB1,PTK2,NRP1,WWC2
3_Member	KEGG Pathway	hsa04360	Axon guidance	-1.94192	0	5/175	3983,5747,5998,7852,8829	ABLIM1,PTK2,RGS3,CXCR4,NRP1
3_Member	GO Biological Processes	GO:0010975	regulation of neuron projection development	-1.75117	0	9/512	2281,2803,5747,5756,7852,8829,23077,50618,55714	FKBP1B,GOLGA4,PTK2,TWF1,CXCR4,NRP1,MYCBP2,ITSN2,TENM3
3_Member	GO Biological Processes	GO:0048638	regulation of developmental growth	-1.72623	0	7/350	153,2803,5747,7852,8829,50618,80014	ADRB1,GOLGA4,PTK2,CXCR4,NRP1,ITSN2,WWC2
3_Member	GO Biological Processes	GO:0045927	positive regulation of growth	-1.69782	0	6/276	2803,7852,8829,23180,50618,55602	GOLGA4,CXCR4,NRP1,RFTN1,ITSN2,CDKN2AIP
3_Member	GO Biological Processes	GO:0061564	axon development	-1.68392	0	9/526	836,2281,2803,5747,5818,7852,8829,23077,26050	CASP3,FKBP1B,GOLGA4,PTK2,NECTIN1,CXCR4,NRP1,MYCBP2,SLITRK5
3_Member	GO Biological Processes	GO:0051962	positive regulation of nervous system development	-1.56624	0	9/552	2281,2803,5756,7852,8829,9921,26050,50618,55714	FKBP1B,GOLGA4,TWF1,CXCR4,NRP1,RNF10,SLITRK5,ITSN2,TENM3
3_Member	GO Biological Processes	GO:0050920	regulation of chemotaxis	-1.55789	0	5/220	285,6809,7852,8829,23077	ANGPT2,STX3,CXCR4,NRP1,MYCBP2
3_Member	GO Biological Processes	GO:0045666	positive regulation of neuron differentiation	-1.55578	0	7/380	2281,2803,5756,7852,8829,50618,55714	FKBP1B,GOLGA4,TWF1,CXCR4,NRP1,ITSN2,TENM3
3_Member	GO Biological Processes	GO:0006935	chemotaxis	-1.54235	0	10/649	285,1910,3680,5319,5747,5818,6809,7852,8829,23077	ANGPT2,EDNRB,ITGA9,PLA2G1B,PTK2,NECTIN1,STX3,CXCR4,NRP1,MYCBP2
3_Member	GO Biological Processes	GO:0042330	taxis	-1.53449	0	10/651	285,1910,3680,5319,5747,5818,6809,7852,8829,23077	ANGPT2,EDNRB,ITGA9,PLA2G1B,PTK2,NECTIN1,STX3,CXCR4,NRP1,MYCBP2
3_Member	GO Biological Processes	GO:0000904	cell morphogenesis involved in differentiation	-1.4941	0	11/756	836,2803,5747,5818,5829,6768,7852,8829,23077,26050,340706	CASP3,GOLGA4,PTK2,NECTIN1,PXN,ST14,CXCR4,NRP1,MYCBP2,SLITRK5,VWA2
3_Member	GO Biological Processes	GO:0045664	regulation of neuron differentiation	-1.47306	0	10/667	1910,2281,2803,5747,5756,7852,8829,23077,50618,55714	EDNRB,FKBP1B,GOLGA4,PTK2,TWF1,CXCR4,NRP1,MYCBP2,ITSN2,TENM3
3_Member	GO Biological Processes	GO:0048588	developmental cell growth	-1.44579	0	5/236	2803,7852,8470,8829,50618	GOLGA4,CXCR4,SORBS2,NRP1,ITSN2
3_Member	GO Biological Processes	GO:0048589	developmental growth	-1.42498	0	10/680	153,2803,5747,7852,8470,8829,50618,80014,340706,391723	ADRB1,GOLGA4,PTK2,CXCR4,SORBS2,NRP1,ITSN2,WWC2,VWA2,HELT
3_Member	GO Biological Processes	GO:1990138	neuron projection extension	-1.36578	0	4/171	2803,7852,8829,50618	GOLGA4,CXCR4,NRP1,ITSN2
3_Member	GO Biological Processes	GO:0045926	negative regulation of growth	-1.35598	0	5/250	153,5747,8829,55602,80014	ADRB1,PTK2,NRP1,CDKN2AIP,WWC2
3_Member	GO Biological Processes	GO:0120035	regulation of plasma membrane bounded cell projection organization	-1.30983	0	10/713	2281,2803,5747,5756,7852,8829,23077,50618,54828,55714	FKBP1B,GOLGA4,PTK2,TWF1,CXCR4,NRP1,MYCBP2,ITSN2,BCAS3,TENM3
4_Summary	GO Cellular Components	GO:0005769	early endosome	-3.19961	0	10/372	153,7098,7852,8027,8829,11156,23161,23180,23355,153020,2281,3818,4064,6809,730249,285,57608,8796,441027	ADRB1,TLR3,CXCR4,STAM,NRP1,PTP4A3,SNX13,RFTN1,VPS8,RASGEF1B,FKBP1B,KLKB1,CD180,STX3,ACOD1,ANGPT2,JCAD,SCEL,TMEM150C
4_Member	GO Cellular Components	GO:0005769	early endosome	-3.19961	0	10/372	153,7098,7852,8027,8829,11156,23161,23180,23355,153020	ADRB1,TLR3,CXCR4,STAM,NRP1,PTP4A3,SNX13,RFTN1,VPS8,RASGEF1B
4_Member	GO Biological Processes	GO:0032103	positive regulation of response to external stimulus	-2.42733	0	8/325	2281,3818,4064,6809,7098,7852,8829,730249	FKBP1B,KLKB1,CD180,STX3,TLR3,CXCR4,NRP1,ACOD1
4_Member	GO Biological Processes	GO:0045766	positive regulation of angiogenesis	-1.66542	0	5/206	285,7098,7852,8829,57608	ANGPT2,TLR3,CXCR4,NRP1,JCAD
4_Member	GO Biological Processes	GO:0009612	response to mechanical stimulus	-1.63372	0	5/210	285,7098,7852,8796,441027	ANGPT2,TLR3,CXCR4,SCEL,TMEM150C
4_Member	GO Biological Processes	GO:1904018	positive regulation of vasculature development	-1.466	0	5/233	285,7098,7852,8829,57608	ANGPT2,TLR3,CXCR4,NRP1,JCAD
5_Summary	GO Molecular Functions	GO:0004222	metalloendopeptidase activity	-2.93859	0	5/102	2515,8754,11095,170689,203102,836,3818,6768,5829,5756,5818,10985,55714,55325	ADAM2,ADAM9,ADAMTS8,ADAMTS15,ADAM32,CASP3,KLKB1,ST14,PXN,TWF1,NECTIN1,GCN1,TENM3,UFSP2
5_Member	GO Molecular Functions	GO:0004222	metalloendopeptidase activity	-2.93859	0	5/102	2515,8754,11095,170689,203102	ADAM2,ADAM9,ADAMTS8,ADAMTS15,ADAM32
5_Member	GO Molecular Functions	GO:0008237	metallopeptidase activity	-1.89322	0	5/180	2515,8754,11095,170689,203102	ADAM2,ADAM9,ADAMTS8,ADAMTS15,ADAM32
5_Member	GO Molecular Functions	GO:0004175	endopeptidase activity	-1.7476	0	8/428	836,2515,3818,6768,8754,11095,170689,203102	CASP3,ADAM2,KLKB1,ST14,ADAM9,ADAMTS8,ADAMTS15,ADAM32
5_Member	GO Molecular Functions	GO:0005178	integrin binding	-1.66901	0	4/137	2515,5829,8754,11095	ADAM2,PXN,ADAM9,ADAMTS8
5_Member	GO Molecular Functions	GO:0050839	cell adhesion molecule binding	-1.38439	0	8/504	2515,5756,5818,5829,8754,10985,11095,55714	ADAM2,TWF1,NECTIN1,PXN,ADAM9,GCN1,ADAMTS8,TENM3
5_Member	GO Molecular Functions	GO:0070011	peptidase activity, acting on L-amino acid peptides	-1.35976	0	9/603	836,2515,3818,6768,8754,11095,55325,170689,203102	CASP3,ADAM2,KLKB1,ST14,ADAM9,ADAMTS8,UFSP2,ADAMTS15,ADAM32
6_Summary	GO Biological Processes	GO:0061025	membrane fusion	-2.83613	0	6/159	2515,6809,7852,9066,23355,165324,5818,401190,8829	ADAM2,STX3,CXCR4,SYT7,VPS8,UBXN2A,NECTIN1,RGS7BP,NRP1
6_Member	GO Biological Processes	GO:0061025	membrane fusion	-2.83613	0	6/159	2515,6809,7852,9066,23355,165324	ADAM2,STX3,CXCR4,SYT7,VPS8,UBXN2A
6_Member	GO Cellular Components	GO:0098889	intrinsic component of presynaptic membrane	-1.58313	0	3/83	5818,9066,401190	NECTIN1,SYT7,RGS7BP
6_Member	GO Cellular Components	GO:0042734	presynaptic membrane	-1.48904	0	4/156	5818,6809,9066,401190	NECTIN1,STX3,SYT7,RGS7BP
6_Member	GO Cellular Components	GO:0099240	intrinsic component of synaptic membrane	-1.40525	0	4/166	5818,8829,9066,401190	NECTIN1,NRP1,SYT7,RGS7BP
6_Member	GO Biological Processes	GO:0006906	vesicle fusion	-1.38906	0	3/99	6809,9066,23355	STX3,SYT7,VPS8
6_Member	GO Biological Processes	GO:0090174	organelle membrane fusion	-1.32589	0	3/105	6809,9066,23355	STX3,SYT7,VPS8
7_Summary	GO Cellular Components	GO:0001725	stress fiber	-2.7059	0	4/69	3983,5747,5829,27295,5756,6809,7852,8470,54828,57608,53842,6840,80179,375189,2281	ABLIM1,PTK2,PXN,PDLIM3,TWF1,STX3,CXCR4,SORBS2,BCAS3,JCAD,CLDN22,SVIL,MYO19,PFN4,FKBP1B
7_Member	GO Cellular Components	GO:0001725	stress fiber	-2.7059	0	4/69	3983,5747,5829,27295	ABLIM1,PTK2,PXN,PDLIM3
7_Member	GO Cellular Components	GO:0097517	contractile actin filament bundle	-2.7059	0	4/69	3983,5747,5829,27295	ABLIM1,PTK2,PXN,PDLIM3
7_Member	GO Cellular Components	GO:0032432	actin filament bundle	-2.53189	0	4/77	3983,5747,5829,27295	ABLIM1,PTK2,PXN,PDLIM3
7_Member	GO Cellular Components	GO:0042641	actomyosin	-2.45248	0	4/81	3983,5747,5829,27295	ABLIM1,PTK2,PXN,PDLIM3
7_Member	GO Cellular Components	GO:0031252	cell leading edge	-2.28787	0	9/418	3983,5747,5756,5829,6809,7852,8470,54828,57608	ABLIM1,PTK2,TWF1,PXN,STX3,CXCR4,SORBS2,BCAS3,JCAD
7_Member	KEGG Pathway	hsa04670	Leukocyte transendothelial migration	-1.93374	0	4/114	5747,5829,7852,53842	PTK2,PXN,CXCR4,CLDN22
7_Member	GO Cellular Components	GO:0030027	lamellipodium	-1.73981	0	5/197	3983,5747,5829,6809,8470	ABLIM1,PTK2,PXN,STX3,SORBS2
7_Member	GO Molecular Functions	GO:0003779	actin binding	-1.73141	0	8/431	3983,5747,5756,6840,7852,27295,80179,375189	ABLIM1,PTK2,TWF1,SVIL,CXCR4,PDLIM3,MYO19,PFN4
7_Member	GO Biological Processes	GO:1903036	positive regulation of response to wounding	-1.59672	0	3/82	2281,5747,7852	FKBP1B,PTK2,CXCR4
7_Member	GO Cellular Components	GO:0015629	actin cytoskeleton	-1.33087	0	8/517	3983,5747,5756,5829,6840,8470,27295,80179	ABLIM1,PTK2,TWF1,PXN,SVIL,SORBS2,PDLIM3,MYO19
8_Summary	GO Biological Processes	GO:0048511	rhythmic process	-2.64774	0	8/299	153,836,1642,3131,3184,23077,26224,285382	ADRB1,CASP3,DDB1,HLF,HNRNPD,MYCBP2,FBXL3,C3orf70
8_Member	GO Biological Processes	GO:0048511	rhythmic process	-2.64774	0	8/299	153,836,1642,3131,3184,23077,26224,285382	ADRB1,CASP3,DDB1,HLF,HNRNPD,MYCBP2,FBXL3,C3orf70
8_Member	GO Biological Processes	GO:0007623	circadian rhythm	-2.22982	0	6/211	153,1642,3184,23077,26224,285382	ADRB1,DDB1,HNRNPD,MYCBP2,FBXL3,C3orf70
8_Member	GO Biological Processes	GO:0042752	regulation of circadian rhythm	-1.92091	0	4/115	153,1642,3184,26224	ADRB1,DDB1,HNRNPD,FBXL3
9_Summary	GO Biological Processes	GO:0071346	cellular response to interferon-gamma	-2.54142	0	6/182	2058,3660,4360,7098,252983,730249,1910,4064,8754,836	EPRS1,IRF2,MRC1,TLR3,STXBP4,ACOD1,EDNRB,CD180,ADAM9,CASP3
9_Member	GO Biological Processes	GO:0071346	cellular response to interferon-gamma	-2.54142	0	6/182	2058,3660,4360,7098,252983,730249	EPRS1,IRF2,MRC1,TLR3,STXBP4,ACOD1
9_Member	GO Biological Processes	GO:0034341	response to interferon-gamma	-2.32042	0	6/202	2058,3660,4360,7098,252983,730249	EPRS1,IRF2,MRC1,TLR3,STXBP4,ACOD1
9_Member	GO Biological Processes	GO:0071222	cellular response to lipopolysaccharide	-1.61817	0	5/212	1910,4064,4360,8754,730249	EDNRB,CD180,MRC1,ADAM9,ACOD1
9_Member	GO Biological Processes	GO:0071219	cellular response to molecule of bacterial origin	-1.5217	0	5/225	1910,4064,4360,8754,730249	EDNRB,CD180,MRC1,ADAM9,ACOD1
9_Member	GO Biological Processes	GO:0071216	cellular response to biotic stimulus	-1.36216	0	5/249	1910,4064,4360,8754,730249	EDNRB,CD180,MRC1,ADAM9,ACOD1
9_Member	GO Biological Processes	GO:0032496	response to lipopolysaccharide	-1.33074	0	6/338	836,1910,4064,4360,8754,730249	CASP3,EDNRB,CD180,MRC1,ADAM9,ACOD1
10_Summary	GO Molecular Functions	GO:0043130	ubiquitin binding	-2.47191	0	4/80	5887,7852,10040,165324	RAD23B,CXCR4,TOM1L1,UBXN2A
10_Member	GO Molecular Functions	GO:0043130	ubiquitin binding	-2.47191	0	4/80	5887,7852,10040,165324	RAD23B,CXCR4,TOM1L1,UBXN2A
10_Member	GO Molecular Functions	GO:0032182	ubiquitin-like protein binding	-2.14405	0	4/99	5887,7852,10040,165324	RAD23B,CXCR4,TOM1L1,UBXN2A
11_Summary	GO Biological Processes	GO:0038084	vascular endothelial growth factor signaling pathway	-2.33023	0	3/44	8829,11156,57608,285,5747,5829,54828,8754,1910,340706,23077,5818,836,11021,83891,1642,6809,7852,55749	NRP1,PTP4A3,JCAD,ANGPT2,PTK2,PXN,BCAS3,ADAM9,EDNRB,VWA2,MYCBP2,NECTIN1,CASP3,RAB35,SNX25,DDB1,STX3,CXCR4,CCAR1
11_Member	GO Biological Processes	GO:0038084	vascular endothelial growth factor signaling pathway	-2.33023	0	3/44	8829,11156,57608	NRP1,PTP4A3,JCAD
11_Member	GO Biological Processes	GO:0043542	endothelial cell migration	-2.21951	0	7/280	285,5747,5829,8829,11156,54828,57608	ANGPT2,PTK2,PXN,NRP1,PTP4A3,BCAS3,JCAD
11_Member	GO Biological Processes	GO:0010631	epithelial cell migration	-2.17272	0	8/359	285,5747,5829,8754,8829,11156,54828,57608	ANGPT2,PTK2,PXN,ADAM9,NRP1,PTP4A3,BCAS3,JCAD
11_Member	GO Biological Processes	GO:0090132	epithelium migration	-2.15186	0	8/362	285,5747,5829,8754,8829,11156,54828,57608	ANGPT2,PTK2,PXN,ADAM9,NRP1,PTP4A3,BCAS3,JCAD
11_Member	GO Biological Processes	GO:0090130	tissue migration	-2.11086	0	8/368	285,5747,5829,8754,8829,11156,54828,57608	ANGPT2,PTK2,PXN,ADAM9,NRP1,PTP4A3,BCAS3,JCAD
11_Member	GO Biological Processes	GO:0001667	ameboidal-type cell migration	-1.96002	0	9/472	285,1910,5747,5829,8754,8829,11156,54828,57608	ANGPT2,EDNRB,PTK2,PXN,ADAM9,NRP1,PTP4A3,BCAS3,JCAD
11_Member	GO Biological Processes	GO:0051893	regulation of focal adhesion assembly	-1.89936	0	3/63	5747,8829,54828	PTK2,NRP1,BCAS3
11_Member	GO Biological Processes	GO:0090109	regulation of cell-substrate junction assembly	-1.89936	0	3/63	5747,8829,54828	PTK2,NRP1,BCAS3
11_Member	GO Biological Processes	GO:0035924	cellular response to vascular endothelial growth factor stimulus	-1.81035	0	3/68	8829,11156,57608	NRP1,PTP4A3,JCAD
11_Member	GO Biological Processes	GO:1903391	regulation of adherens junction organization	-1.77684	0	3/70	5747,8829,54828	PTK2,NRP1,BCAS3
11_Member	GO Biological Processes	GO:0031589	cell-substrate adhesion	-1.70824	0	7/353	285,5747,5829,8754,8829,54828,340706	ANGPT2,PTK2,PXN,ADAM9,NRP1,BCAS3,VWA2
11_Member	GO Biological Processes	GO:0021954	central nervous system neuron development	-1.59672	0	3/82	5747,8829,23077	PTK2,NRP1,MYCBP2
11_Member	GO Biological Processes	GO:0007045	cell-substrate adherens junction assembly	-1.58313	0	3/83	5747,8829,54828	PTK2,NRP1,BCAS3
11_Member	GO Biological Processes	GO:0048041	focal adhesion assembly	-1.58313	0	3/83	5747,8829,54828	PTK2,NRP1,BCAS3
11_Member	GO Biological Processes	GO:0010632	regulation of epithelial cell migration	-1.56124	0	6/297	285,5747,8754,8829,54828,57608	ANGPT2,PTK2,ADAM9,NRP1,BCAS3,JCAD
11_Member	GO Biological Processes	GO:0034332	adherens junction organization	-1.56123	0	4/148	5747,5818,8829,54828	PTK2,NECTIN1,NRP1,BCAS3
11_Member	GO Biological Processes	GO:0007160	cell-matrix adhesion	-1.49352	0	5/229	5747,8754,8829,54828,340706	PTK2,ADAM9,NRP1,BCAS3,VWA2
11_Member	GO Biological Processes	GO:0010594	regulation of endothelial cell migration	-1.45923	0	5/234	285,5747,8829,54828,57608	ANGPT2,PTK2,NRP1,BCAS3,JCAD
11_Member	GO Biological Processes	GO:0034333	adherens junction assembly	-1.44539	0	3/94	5747,8829,54828	PTK2,NRP1,BCAS3
11_Member	GO Biological Processes	GO:0048010	vascular endothelial growth factor receptor signaling pathway	-1.42243	0	3/96	5747,5829,8829	PTK2,PXN,NRP1
11_Member	GO Biological Processes	GO:1901888	regulation of cell junction assembly	-1.42243	0	3/96	5747,8829,54828	PTK2,NRP1,BCAS3
11_Member	GO Biological Processes	GO:0034446	substrate adhesion-dependent cell spreading	-1.40004	0	3/98	5747,5829,8829	PTK2,PXN,NRP1
11_Member	GO Biological Processes	GO:0007044	cell-substrate junction assembly	-1.38906	0	3/99	5747,8829,54828	PTK2,NRP1,BCAS3
11_Member	GO Biological Processes	GO:0010634	positive regulation of epithelial cell migration	-1.33529	0	4/175	8754,8829,54828,57608	ADAM9,NRP1,BCAS3,JCAD
11_Member	GO Biological Processes	GO:0071363	cellular response to growth factor stimulus	-1.33346	0	10/706	285,836,5747,5829,8754,8829,11021,11156,57608,83891	ANGPT2,CASP3,PTK2,PXN,ADAM9,NRP1,RAB35,PTP4A3,JCAD,SNX25
11_Member	GO Biological Processes	GO:0040017	positive regulation of locomotion	-1.32634	0	9/612	1642,5747,6809,7852,8754,8829,54828,55749,57608	DDB1,PTK2,STX3,CXCR4,ADAM9,NRP1,BCAS3,CCAR1,JCAD
12_Summary	GO Biological Processes	GO:0043330	response to exogenous dsRNA	-2.27584	0	3/46	7098,9188,23180,26007,51135,730249,3660,7852,220001	TLR3,DDX21,RFTN1,TKFC,IRAK4,ACOD1,IRF2,CXCR4,VWCE
12_Member	GO Biological Processes	GO:0043330	response to exogenous dsRNA	-2.27584	0	3/46	7098,9188,23180	TLR3,DDX21,RFTN1
12_Member	GO Biological Processes	GO:0043331	response to dsRNA	-2.10439	0	3/53	7098,9188,23180	TLR3,DDX21,RFTN1
12_Member	GO Biological Processes	GO:0002221	pattern recognition receptor signaling pathway	-1.71453	0	5/200	7098,23180,26007,51135,730249	TLR3,RFTN1,TKFC,IRAK4,ACOD1
12_Member	GO Molecular Functions	GO:0003725	double-stranded RNA binding	-1.6977	0	3/75	7098,9188,23180	TLR3,DDX21,RFTN1
12_Member	GO Biological Processes	GO:0002224	toll-like receptor signaling pathway	-1.50664	0	4/154	7098,23180,51135,730249	TLR3,RFTN1,IRAK4,ACOD1
12_Member	GO Biological Processes	GO:0009615	response to virus	-1.35138	0	6/334	3660,7098,7852,9188,26007,220001	IRF2,TLR3,CXCR4,DDX21,TKFC,VWCE
13_Summary	KEGG Pathway	hsa01212	Fatty acid metabolism	-2.22402	0	3/48	35,2180,9200,2058,5319,1615,8801,8034,9540,58478,84274,2694,6947	ACADS,ACSL1,HACD1,EPRS1,PLA2G1B,DARS1,SUCLG2,SLC25A16,TP53I3,ENOPH1,COQ5,CBLIF,TCN1
13_Member	KEGG Pathway	hsa01212	Fatty acid metabolism	-2.22402	0	3/48	35,2180,9200	ACADS,ACSL1,HACD1
13_Member	GO Biological Processes	GO:0015909	long-chain fatty acid transport	-1.79346	0	3/69	2058,2180,5319	EPRS1,ACSL1,PLA2G1B
13_Member	GO Molecular Functions	GO:0016874	ligase activity	-1.55194	0	4/149	1615,2058,2180,8801	DARS1,EPRS1,ACSL1,SUCLG2
13_Member	GO Biological Processes	GO:0015908	fatty acid transport	-1.42243	0	3/96	2058,2180,5319	EPRS1,ACSL1,PLA2G1B
13_Member	GO Biological Processes	GO:0006732	coenzyme metabolic process	-1.41869	0	7/407	2180,8034,8801,9200,9540,58478,84274	ACSL1,SLC25A16,SUCLG2,HACD1,TP53I3,ENOPH1,COQ5
13_Member	GO Biological Processes	GO:1901570	fatty acid derivative biosynthetic process	-1.37821	0	3/100	2180,5319,9200	ACSL1,PLA2G1B,HACD1
13_Member	GO Biological Processes	GO:0051186	cofactor metabolic process	-1.33739	0	9/609	2180,2694,6947,8034,8801,9200,9540,58478,84274	ACSL1,CBLIF,TCN1,SLC25A16,SUCLG2,HACD1,TP53I3,ENOPH1,COQ5
13_Member	GO Biological Processes	GO:0006637	acyl-CoA metabolic process	-1.32589	0	3/105	2180,8801,9200	ACSL1,SUCLG2,HACD1
13_Member	GO Biological Processes	GO:0035383	thioester metabolic process	-1.32589	0	3/105	2180,8801,9200	ACSL1,SUCLG2,HACD1
14_Summary	GO Molecular Functions	GO:0000287	magnesium ion binding	-2.19112	0	6/215	8801,51135,55149,58478,221823,375449,35,26007	SUCLG2,IRAK4,MTPAP,ENOPH1,PRPS1L1,MAST4,ACADS,TKFC
14_Member	GO Molecular Functions	GO:0000287	magnesium ion binding	-2.19112	0	6/215	8801,51135,55149,58478,221823,375449	SUCLG2,IRAK4,MTPAP,ENOPH1,PRPS1L1,MAST4
14_Member	KEGG Pathway	hsa01200	Carbon metabolism	-1.93374	0	4/114	35,8801,26007,221823	ACADS,SUCLG2,TKFC,PRPS1L1
15_Summary	GO Biological Processes	GO:0031124	mRNA 3'-end processing	-2.1594	0	4/98	6426,8683,55149,79869,6175,9326,219988,836,5818,7098,3184,10656,51639,55749,285672,9188,51367	SRSF1,SRSF9,MTPAP,CPSF7,RPLP0,ZNHIT3,PATL1,CASP3,NECTIN1,TLR3,HNRNPD,KHDRBS3,SF3B6,CCAR1,SREK1IP1,DDX21,POP5
15_Member	GO Biological Processes	GO:0031124	mRNA 3'-end processing	-2.1594	0	4/98	6426,8683,55149,79869	SRSF1,SRSF9,MTPAP,CPSF7
15_Member	GO Biological Processes	GO:0022618	ribonucleoprotein complex assembly	-2.00228	0	6/236	6175,6426,8683,9326,79869,219988	RPLP0,SRSF1,SRSF9,ZNHIT3,CPSF7,PATL1
15_Member	GO Biological Processes	GO:0071826	ribonucleoprotein complex subunit organization	-1.88827	0	6/250	6175,6426,8683,9326,79869,219988	RPLP0,SRSF1,SRSF9,ZNHIT3,CPSF7,PATL1
15_Member	KEGG Pathway	hsa05168	Herpes simplex infection	-1.84622	0	5/185	836,5818,6426,7098,8683	CASP3,NECTIN1,SRSF1,TLR3,SRSF9
15_Member	GO Biological Processes	GO:0006397	mRNA processing	-1.77091	0	9/508	3184,6426,8683,10656,51639,55149,55749,79869,285672	HNRNPD,SRSF1,SRSF9,KHDRBS3,SF3B6,MTPAP,CCAR1,CPSF7,SREK1IP1
15_Member	GO Biological Processes	GO:0000377	RNA splicing, via transesterification reactions with bulged adenosine as nucleophile	-1.74445	0	7/347	3184,6426,8683,10656,51639,55749,79869	HNRNPD,SRSF1,SRSF9,KHDRBS3,SF3B6,CCAR1,CPSF7
15_Member	GO Biological Processes	GO:0000398	mRNA splicing, via spliceosome	-1.74445	0	7/347	3184,6426,8683,10656,51639,55749,79869	HNRNPD,SRSF1,SRSF9,KHDRBS3,SF3B6,CCAR1,CPSF7
15_Member	GO Biological Processes	GO:0000375	RNA splicing, via transesterification reactions	-1.72623	0	7/350	3184,6426,8683,10656,51639,55749,79869	HNRNPD,SRSF1,SRSF9,KHDRBS3,SF3B6,CCAR1,CPSF7
15_Member	GO Biological Processes	GO:0008380	RNA splicing	-1.69955	0	8/437	3184,6426,8683,10656,51639,55749,79869,285672	HNRNPD,SRSF1,SRSF9,KHDRBS3,SF3B6,CCAR1,CPSF7,SREK1IP1
15_Member	GO Biological Processes	GO:0050684	regulation of mRNA processing	-1.60892	0	4/143	6426,8683,10656,79869	SRSF1,SRSF9,KHDRBS3,CPSF7
15_Member	GO Biological Processes	GO:0022613	ribonucleoprotein complex biogenesis	-1.57362	0	8/462	6175,6426,8683,9188,9326,51367,79869,219988	RPLP0,SRSF1,SRSF9,DDX21,ZNHIT3,POP5,CPSF7,PATL1
15_Member	GO Biological Processes	GO:0031123	RNA 3'-end processing	-1.54272	0	4/150	6426,8683,55149,79869	SRSF1,SRSF9,MTPAP,CPSF7
15_Member	GO Biological Processes	GO:0048024	regulation of mRNA splicing, via spliceosome	-1.3361	0	3/104	6426,8683,10656	SRSF1,SRSF9,KHDRBS3
16_Summary	GO Cellular Components	GO:0046658	anchored component of plasma membrane	-2.06006	0	3/55	762,10082,401190,11021	CA4,GPC6,RGS7BP,RAB35
16_Member	GO Cellular Components	GO:0046658	anchored component of plasma membrane	-2.06006	0	3/55	762,10082,401190	CA4,GPC6,RGS7BP
16_Member	GO Cellular Components	GO:0031225	anchored component of membrane	-1.39723	0	4/167	762,10082,11021,401190	CA4,GPC6,RAB35,RGS7BP
17_Summary	GO Molecular Functions	GO:0050840	extracellular matrix binding	-2.06006	0	3/55	3680,8754,170689,5747,8829,5829,131873,256076	ITGA9,ADAM9,ADAMTS15,PTK2,NRP1,PXN,COL6A6,COL6A5
17_Member	GO Molecular Functions	GO:0050840	extracellular matrix binding	-2.06006	0	3/55	3680,8754,170689	ITGA9,ADAM9,ADAMTS15
17_Member	GO Biological Processes	GO:0007229	integrin-mediated signaling pathway	-2.02749	0	4/107	3680,5747,8754,8829	ITGA9,PTK2,ADAM9,NRP1
17_Member	KEGG Pathway	hsa04510	Focal adhesion	-1.7229	0	5/199	3680,5747,5829,131873,256076	ITGA9,PTK2,PXN,COL6A6,COL6A5
17_Member	KEGG Pathway	hsa04512	ECM-receptor interaction	-1.59672	0	3/82	3680,131873,256076	ITGA9,COL6A6,COL6A5
18_Summary	GO Cellular Components	GO:0044440	endosomal part	-2.05664	0	10/537	4360,7098,8027,10040,11021,23161,23355,51135,83891,220002	MRC1,TLR3,STAM,TOM1L1,RAB35,SNX13,VPS8,IRAK4,SNX25,CYB561A3
18_Member	GO Cellular Components	GO:0044440	endosomal part	-2.05664	0	10/537	4360,7098,8027,10040,11021,23161,23355,51135,83891,220002	MRC1,TLR3,STAM,TOM1L1,RAB35,SNX13,VPS8,IRAK4,SNX25,CYB561A3
18_Member	GO Cellular Components	GO:0010008	endosome membrane	-1.87865	0	9/487	4360,7098,8027,10040,11021,23161,51135,83891,220002	MRC1,TLR3,STAM,TOM1L1,RAB35,SNX13,IRAK4,SNX25,CYB561A3
19_Summary	GO Biological Processes	GO:0051963	regulation of synapse assembly	-2.02749	0	4/107	5747,5818,10082,26050	PTK2,NECTIN1,GPC6,SLITRK5
19_Member	GO Biological Processes	GO:0051963	regulation of synapse assembly	-2.02749	0	4/107	5747,5818,10082,26050	PTK2,NECTIN1,GPC6,SLITRK5
20_Summary	GO Molecular Functions	GO:0008201	heparin binding	-2.00275	0	5/169	334,4753,8829,11095,170689	APLP2,NELL2,NRP1,ADAMTS8,ADAMTS15
20_Member	GO Molecular Functions	GO:0008201	heparin binding	-2.00275	0	5/169	334,4753,8829,11095,170689	APLP2,NELL2,NRP1,ADAMTS8,ADAMTS15
20_Member	GO Molecular Functions	GO:0005539	glycosaminoglycan binding	-1.466	0	5/233	334,4753,8829,11095,170689	APLP2,NELL2,NRP1,ADAMTS8,ADAMTS15
20_Member	GO Molecular Functions	GO:1901681	sulfur compound binding	-1.3256	0	5/255	334,4753,8829,11095,170689	APLP2,NELL2,NRP1,ADAMTS8,ADAMTS15
21_Summary	GO Biological Processes	GO:0000302	response to reactive oxygen species	-2.00228	0	6/236	836,2281,3184,5829,8754,51526	CASP3,FKBP1B,HNRNPD,PXN,ADAM9,OSER1
21_Member	GO Biological Processes	GO:0000302	response to reactive oxygen species	-2.00228	0	6/236	836,2281,3184,5829,8754,51526	CASP3,FKBP1B,HNRNPD,PXN,ADAM9,OSER1
21_Member	GO Biological Processes	GO:0042542	response to hydrogen peroxide	-1.58006	0	4/146	836,2281,8754,51526	CASP3,FKBP1B,ADAM9,OSER1
22_Summary	GO Biological Processes	GO:0032508	DNA duplex unwinding	-1.99997	0	4/109	1642,1763,4175,5887,9188,79009,79648,79682	DDB1,DNA2,MCM6,RAD23B,DDX21,DDX50,MCPH1,CENPU
22_Member	GO Biological Processes	GO:0032508	DNA duplex unwinding	-1.99997	0	4/109	1642,1763,4175,5887	DDB1,DNA2,MCM6,RAD23B
22_Member	GO Biological Processes	GO:0032392	DNA geometric change	-1.89566	0	4/117	1642,1763,4175,5887	DDB1,DNA2,MCM6,RAD23B
22_Member	GO Molecular Functions	GO:0004386	helicase activity	-1.4463	0	4/161	1763,4175,9188,79009	DNA2,MCM6,DDX21,DDX50
22_Member	GO Biological Processes	GO:0071103	DNA conformation change	-1.39379	0	6/326	1642,1763,4175,5887,79648,79682	DDB1,DNA2,MCM6,RAD23B,MCPH1,CENPU
23_Summary	GO Biological Processes	GO:0042176	regulation of protein catabolic process	-1.96829	0	8/390	1642,5747,5887,8754,23077,64110,165324,285671,10040,23194,26224,339745,22898	DDB1,PTK2,RAD23B,ADAM9,MYCBP2,MAGEF1,UBXN2A,RNF180,TOM1L1,FBXL7,FBXL3,SPOPL,DENND3
23_Member	GO Biological Processes	GO:0042176	regulation of protein catabolic process	-1.96829	0	8/390	1642,5747,5887,8754,23077,64110,165324,285671	DDB1,PTK2,RAD23B,ADAM9,MYCBP2,MAGEF1,UBXN2A,RNF180
23_Member	GO Biological Processes	GO:0006511	ubiquitin-dependent protein catabolic process	-1.61496	0	10/631	1642,5747,5887,10040,23194,26224,64110,165324,285671,339745	DDB1,PTK2,RAD23B,TOM1L1,FBXL7,FBXL3,MAGEF1,UBXN2A,RNF180,SPOPL
23_Member	GO Biological Processes	GO:0019941	modification-dependent protein catabolic process	-1.59037	0	10/637	1642,5747,5887,10040,23194,26224,64110,165324,285671,339745	DDB1,PTK2,RAD23B,TOM1L1,FBXL7,FBXL3,MAGEF1,UBXN2A,RNF180,SPOPL
23_Member	GO Biological Processes	GO:0045732	positive regulation of protein catabolic process	-1.55056	0	5/221	1642,5747,8754,64110,285671	DDB1,PTK2,ADAM9,MAGEF1,RNF180
23_Member	GO Biological Processes	GO:0043632	modification-dependent macromolecule catabolic process	-1.54629	0	10/648	1642,5747,5887,10040,23194,26224,64110,165324,285671,339745	DDB1,PTK2,RAD23B,TOM1L1,FBXL7,FBXL3,MAGEF1,UBXN2A,RNF180,SPOPL
23_Member	GO Biological Processes	GO:2000058	regulation of ubiquitin-dependent protein catabolic process	-1.4978	0	4/155	5747,5887,64110,285671	PTK2,RAD23B,MAGEF1,RNF180
23_Member	GO Cellular Components	GO:0031461	cullin-RING ubiquitin ligase complex	-1.42968	0	4/163	1642,23194,26224,339745	DDB1,FBXL7,FBXL3,SPOPL
23_Member	GO Biological Processes	GO:0044257	cellular protein catabolic process	-1.39132	0	11/786	1642,5747,5887,10040,22898,23194,26224,64110,165324,285671,339745	DDB1,PTK2,RAD23B,TOM1L1,DENND3,FBXL7,FBXL3,MAGEF1,UBXN2A,RNF180,SPOPL
23_Member	GO Biological Processes	GO:2000060	positive regulation of ubiquitin-dependent protein catabolic process	-1.37821	0	3/100	5747,64110,285671	PTK2,MAGEF1,RNF180
23_Member	GO Biological Processes	GO:0043161	proteasome-mediated ubiquitin-dependent protein catabolic process	-1.34386	0	7/423	1642,5887,23194,26224,165324,285671,339745	DDB1,RAD23B,FBXL7,FBXL3,UBXN2A,RNF180,SPOPL
24_Summary	GO Biological Processes	GO:0050796	regulation of insulin secretion	-1.92223	0	5/177	291,2281,9066,23409,252983	SLC25A4,FKBP1B,SYT7,SIRT4,STXBP4
24_Member	GO Biological Processes	GO:0050796	regulation of insulin secretion	-1.92223	0	5/177	291,2281,9066,23409,252983	SLC25A4,FKBP1B,SYT7,SIRT4,STXBP4
24_Member	GO Biological Processes	GO:0030073	insulin secretion	-1.64947	0	5/208	291,2281,9066,23409,252983	SLC25A4,FKBP1B,SYT7,SIRT4,STXBP4
24_Member	GO Biological Processes	GO:0090276	regulation of peptide hormone secretion	-1.64157	0	5/209	291,2281,9066,23409,252983	SLC25A4,FKBP1B,SYT7,SIRT4,STXBP4
24_Member	GO Biological Processes	GO:0030072	peptide hormone secretion	-1.33765	0	5/253	291,2281,9066,23409,252983	SLC25A4,FKBP1B,SYT7,SIRT4,STXBP4
25_Summary	GO Biological Processes	GO:0045815	positive regulation of gene expression, epigenetic	-1.89936	0	3/63	9188,54454,80312,8493,56165	DDX21,ATAD2B,TET1,PPM1D,TDRD1
25_Member	GO Biological Processes	GO:0045815	positive regulation of gene expression, epigenetic	-1.89936	0	3/63	9188,54454,80312	DDX21,ATAD2B,TET1
25_Member	GO Biological Processes	GO:0044728	DNA methylation or demethylation	-1.41117	0	3/97	8493,56165,80312	PPM1D,TDRD1,TET1
26_Summary	GO Molecular Functions	GO:0019843	rRNA binding	-1.89936	0	3/63	6175,9188,54948	RPLP0,DDX21,MRPL16
26_Member	GO Molecular Functions	GO:0019843	rRNA binding	-1.89936	0	3/63	6175,9188,54948	RPLP0,DDX21,MRPL16
27_Summary	GO Molecular Functions	GO:0060090	molecular adaptor activity	-1.842	0	6/256	1642,8027,8470,9223,50618,80014	DDB1,STAM,SORBS2,MAGI1,ITSN2,WWC2
27_Member	GO Molecular Functions	GO:0060090	molecular adaptor activity	-1.842	0	6/256	1642,8027,8470,9223,50618,80014	DDB1,STAM,SORBS2,MAGI1,ITSN2,WWC2
27_Member	GO Molecular Functions	GO:0030674	protein binding, bridging	-1.35807	0	4/172	1642,8027,8470,50618	DDB1,STAM,SORBS2,ITSN2
28_Summary	KEGG Pathway	hsa04115	p53 signaling pathway	-1.79346	0	3/69	836,8493,9540	CASP3,PPM1D,TP53I3
28_Member	KEGG Pathway	hsa04115	p53 signaling pathway	-1.79346	0	3/69	836,8493,9540	CASP3,PPM1D,TP53I3
29_Summary	GO Molecular Functions	GO:0005546	phosphatidylinositol-4,5-bisphosphate binding	-1.68261	0	3/76	5756,9066,11021,23161,83891	TWF1,SYT7,RAB35,SNX13,SNX25
29_Member	GO Molecular Functions	GO:0005546	phosphatidylinositol-4,5-bisphosphate binding	-1.68261	0	3/76	5756,9066,11021	TWF1,SYT7,RAB35
29_Member	GO Molecular Functions	GO:1901981	phosphatidylinositol phosphate binding	-1.39723	0	4/167	5756,9066,11021,23161	TWF1,SYT7,RAB35,SNX13
29_Member	GO Molecular Functions	GO:0035091	phosphatidylinositol binding	-1.34984	0	5/251	5756,9066,11021,23161,83891	TWF1,SYT7,RAB35,SNX13,SNX25
30_Summary	GO Molecular Functions	GO:0001618	virus receptor activity	-1.68261	0	3/76	4360,5818,7852	MRC1,NECTIN1,CXCR4
30_Member	GO Molecular Functions	GO:0001618	virus receptor activity	-1.68261	0	3/76	4360,5818,7852	MRC1,NECTIN1,CXCR4
30_Member	GO Molecular Functions	GO:0104005	hijacked molecular function	-1.68261	0	3/76	4360,5818,7852	MRC1,NECTIN1,CXCR4
31_Summary	GO Cellular Components	GO:0031966	mitochondrial membrane	-1.64676	0	11/715	291,1337,1353,2180,8034,8829,23409,51649,54948,80179,84274	SLC25A4,COX6A1,COX11,ACSL1,SLC25A16,NRP1,SIRT4,MRPS23,MRPL16,MYO19,COQ5
31_Member	GO Cellular Components	GO:0031966	mitochondrial membrane	-1.64676	0	11/715	291,1337,1353,2180,8034,8829,23409,51649,54948,80179,84274	SLC25A4,COX6A1,COX11,ACSL1,SLC25A16,NRP1,SIRT4,MRPS23,MRPL16,MYO19,COQ5
31_Member	GO Cellular Components	GO:0005740	mitochondrial envelope	-1.4941	0	11/756	291,1337,1353,2180,8034,8829,23409,51649,54948,80179,84274	SLC25A4,COX6A1,COX11,ACSL1,SLC25A16,NRP1,SIRT4,MRPS23,MRPL16,MYO19,COQ5
31_Member	GO Cellular Components	GO:0005743	mitochondrial inner membrane	-1.48477	0	8/481	291,1337,1353,8034,23409,51649,54948,84274	SLC25A4,COX6A1,COX11,SLC25A16,SIRT4,MRPS23,MRPL16,COQ5
32_Summary	GO Molecular Functions	GO:0005085	guanyl-nucleotide exchange factor activity	-1.58015	0	5/217	153,22898,23077,50618,153020	ADRB1,DENND3,MYCBP2,ITSN2,RASGEF1B
32_Member	GO Molecular Functions	GO:0005085	guanyl-nucleotide exchange factor activity	-1.58015	0	5/217	153,22898,23077,50618,153020	ADRB1,DENND3,MYCBP2,ITSN2,RASGEF1B
32_Member	GO Molecular Functions	GO:0005088	Ras guanyl-nucleotide exchange factor activity	-1.36749	0	3/101	153,22898,153020	ADRB1,DENND3,RASGEF1B
33_Summary	GO Molecular Functions	GO:0019900	kinase binding	-1.54825	0	11/741	285,4753,5747,5829,8493,8754,8829,10040,10985,80014,80304,2180,3184,5319,7098,7852,219736	ANGPT2,NELL2,PTK2,PXN,PPM1D,ADAM9,NRP1,TOM1L1,GCN1,WWC2,WDCP,ACSL1,HNRNPD,PLA2G1B,TLR3,CXCR4,STOX1
33_Member	GO Molecular Functions	GO:0019900	kinase binding	-1.54825	0	11/741	285,4753,5747,5829,8493,8754,8829,10040,10985,80014,80304	ANGPT2,NELL2,PTK2,PXN,PPM1D,ADAM9,NRP1,TOM1L1,GCN1,WWC2,WDCP
33_Member	GO Biological Processes	GO:0051347	positive regulation of transferase activity	-1.38198	0	10/692	2180,3184,5319,5747,7098,7852,8754,10040,10985,219736	ACSL1,HNRNPD,PLA2G1B,PTK2,TLR3,CXCR4,ADAM9,TOM1L1,GCN1,STOX1
33_Member	GO Biological Processes	GO:0033674	positive regulation of kinase activity	-1.32268	0	9/613	2180,5319,5747,7098,7852,8754,10040,10985,219736	ACSL1,PLA2G1B,PTK2,TLR3,CXCR4,ADAM9,TOM1L1,GCN1,STOX1
34_Summary	GO Molecular Functions	GO:0003727	single-stranded RNA binding	-1.54349	0	3/86	4440,9987,219988	MSI1,HNRNPDL,PATL1
34_Member	GO Molecular Functions	GO:0003727	single-stranded RNA binding	-1.54349	0	3/86	4440,9987,219988	MSI1,HNRNPDL,PATL1
35_Summary	GO Biological Processes	GO:0008643	carbohydrate transport	-1.53359	0	4/151	5319,57210,252983,388931,2058,5747,5829,340706,2180,3184,55325,730249	PLA2G1B,SLC45A4,STXBP4,MFSD2B,EPRS1,PTK2,PXN,VWA2,ACSL1,HNRNPD,UFSP2,ACOD1
35_Member	GO Biological Processes	GO:0008643	carbohydrate transport	-1.53359	0	4/151	5319,57210,252983,388931	PLA2G1B,SLC45A4,STXBP4,MFSD2B
35_Member	GO Biological Processes	GO:0071375	cellular response to peptide hormone stimulus	-1.38841	0	6/327	2058,5319,5747,5829,252983,340706	EPRS1,PLA2G1B,PTK2,PXN,STXBP4,VWA2
35_Member	GO Biological Processes	GO:0032870	cellular response to hormone stimulus	-1.31318	0	10/712	2058,2180,3184,5319,5747,5829,55325,252983,340706,730249	EPRS1,ACSL1,HNRNPD,PLA2G1B,PTK2,PXN,UFSP2,STXBP4,VWA2,ACOD1
36_Summary	GO Cellular Components	GO:0005911	cell-cell junction	-1.46781	0	7/397	5756,5818,5829,6809,9223,53842,57608	TWF1,NECTIN1,PXN,STX3,MAGI1,CLDN22,JCAD
36_Member	GO Cellular Components	GO:0005911	cell-cell junction	-1.46781	0	7/397	5756,5818,5829,6809,9223,53842,57608	TWF1,NECTIN1,PXN,STX3,MAGI1,CLDN22,JCAD
37_Summary	GO Biological Processes	GO:0120162	positive regulation of cold-induced thermogenesis	-1.41117	0	3/97	153,2180,7852,1910	ADRB1,ACSL1,CXCR4,EDNRB
37_Member	GO Biological Processes	GO:0120162	positive regulation of cold-induced thermogenesis	-1.41117	0	3/97	153,2180,7852	ADRB1,ACSL1,CXCR4
37_Member	GO Biological Processes	GO:0001659	temperature homeostasis	-1.34282	0	4/174	153,1910,2180,7852	ADRB1,EDNRB,ACSL1,CXCR4
38_Summary	GO Molecular Functions	GO:0016853	isomerase activity	-1.38927	0	4/168	2281,58478,83448,142940	FKBP1B,ENOPH1,PUS7L,TRUB1
38_Member	GO Molecular Functions	GO:0016853	isomerase activity	-1.38927	0	4/168	2281,58478,83448,142940	FKBP1B,ENOPH1,PUS7L,TRUB1
39_Summary	GO Biological Processes	GO:0019395	fatty acid oxidation	-1.38906	0	3/99	35,23409,285440	ACADS,SIRT4,CYP4V2
39_Member	GO Biological Processes	GO:0019395	fatty acid oxidation	-1.38906	0	3/99	35,23409,285440	ACADS,SIRT4,CYP4V2
39_Member	GO Biological Processes	GO:0034440	lipid oxidation	-1.32589	0	3/105	35,23409,285440	ACADS,SIRT4,CYP4V2
40_Summary	GO Biological Processes	GO:0000086	G2/M transition of mitotic cell cycle	-1.34372	0	5/252	8493,8655,23194,26224,219736	PPM1D,DYNLL1,FBXL7,FBXL3,STOX1
40_Member	GO Biological Processes	GO:0000086	G2/M transition of mitotic cell cycle	-1.34372	0	5/252	8493,8655,23194,26224,219736	PPM1D,DYNLL1,FBXL7,FBXL3,STOX1
