# Supplementary material for: Whole‐genome SNP markers reveal conservation status, signatures of selection, and introgression in Chinese Laiwu pigs
Source: Evol Appl. 2020 Sep 16;14(2):383–98. doi: 10.1111/eva.13124 (PMC7896721; doi:10.1111/eva.13124)
Supplement: Supplementary file 10 — Table S6 [file EVA-14-383-s010.xlsx]

## Sheet: Sheet1
Table S6 Quantitative traits loci in genomic regions under putative selection revealed by at least two methods in ROH, iHS and EigenGWAS statistics.
Chromosome	Trait	Position(start)	Position(end)	QTL
1	Meat_and_Carcass_Association	13677906	13677946	QTL_ID=147221;Name=Intramuscular fat content;Abbrev=IMF;PUBMED_ID=28728355;trait_ID=16;trait=Intramuscular fat content;breed=Berkshire;FlankMarkers=rs80949905;VTO_name=intramuscular adipose amount;PTO_name=intramuscular fat content;Map_Type=Genome;Model=Mendelian;Test_Base=Comparison-wise;peak_cM=5;Significance=Significant;P-value=8.32E-03
1	Reproduction_Association	13860527	13860567	QTL_ID=130341;Name=Litter size;Abbrev=TNB;PUBMED_ID=27615062;trait_ID=156;trait=Litter size;breed=Erhualian;FlankMarkers=rs80919544;VTO_name=single birth offspring quantity;Map_Type=Genome;Model=-;Test_Base=-;peak_cM=6;Significance=Significant
1	Meat_and_Carcass_eQTL	14013581	14153111	QTL_ID=7827;Name=Drip loss;Abbrev=DRIPL;PUBMED_ID=18671879;trait_ID=37;trait=Drip loss;breed=duroc,pietrain;FlankMarkers;PTO_name=meat water holding capacity;Map_Type=Linkage;Model=Mendelian;Test_Base=chromosome-wise;peak_cM=13;Significance=Significant;LOD-score=2.96;P-value=0.002536;F-Stat=7.50
1	Meat_and_Carcass_eQTL	14013581	14153111	QTL_ID=7829;Name=Drip loss;Abbrev=DRIPL;PUBMED_ID=18671879;trait_ID=37;trait=Drip loss;breed=duroc,pietrain;FlankMarkers;PTO_name=meat water holding capacity;Map_Type=Linkage;Model=Mendelian;Test_Base=chromosome-wise;peak_cM=13;Significance=Significant;LOD-score=2.94;P-value=0.001109;F-Stat=7.47
1	Meat_and_Carcass_eQTL	14013581	14153111	QTL_ID=7994;Name=Drip loss;Abbrev=DRIPL;PUBMED_ID=18671879;trait_ID=37;trait=Drip loss;breed=duroc,pietrain;FlankMarkers;PTO_name=meat water holding capacity;Map_Type=Linkage;Model=Mendelian;Test_Base=chromosome-wise;peak_cM=13;Significance=Significant;LOD-score=2.53;P-value=0.002947;F-Stat=6.34
1	Meat_and_Carcass_eQTL	14013581	14153111	QTL_ID=8024;Name=Drip loss;Abbrev=DRIPL;PUBMED_ID=18671879;trait_ID=37;trait=Drip loss;breed=duroc,pietrain;FlankMarkers;PTO_name=meat water holding capacity;Map_Type=Linkage;Model=Mendelian;Test_Base=chromosome-wise;peak_cM=13;Significance=Significant;LOD-score=2.50;P-value=0.003161;F-Stat=6.25
1	Meat_and_Carcass_eQTL	14013581	14153111	QTL_ID=8034;Name=Drip loss;Abbrev=DRIPL;PUBMED_ID=18671879;trait_ID=37;trait=Drip loss;breed=duroc,pietrain;FlankMarkers;PTO_name=meat water holding capacity;Map_Type=Linkage;Model=Mendelian;Test_Base=chromosome-wise;peak_cM=13;Significance=Significant;LOD-score=2.48;P-value=0.003326;F-Stat=6.19
1	Meat_and_Carcass_eQTL	14291740	14357528	QTL_ID=8107;Name=Drip loss;Abbrev=DRIPL;PUBMED_ID=18671879;trait_ID=37;trait=Drip loss;breed=duroc,pietrain;FlankMarkers;PTO_name=meat water holding capacity;Map_Type=Linkage;Model=Mendelian;Test_Base=chromosome-wise;peak_cM=14;Significance=Significant;LOD-score=2.39;P-value=0.000080;F-Stat=5.95
1	Meat_and_Carcass_eQTL	14291740	14357528	QTL_ID=8199;Name=Drip loss;Abbrev=DRIPL;PUBMED_ID=18671879;trait_ID=37;trait=Drip loss;breed=duroc,pietrain;FlankMarkers;PTO_name=meat water holding capacity;Map_Type=Linkage;Model=Mendelian;Test_Base=chromosome-wise;peak_cM=14;Significance=Significant;LOD-score=2.29;P-value=0.005149;F-Stat=5.68
1	Meat_and_Carcass_Association	14471826	14471866	QTL_ID=55723;Name=Obesity index;Abbrev=OBIN;PUBMED_ID=25071839;trait_ID=819;trait=Obesity index;breed=duroc,Yorkshire,G_xDE93__xDD29_ngen minipig;FlankMarkers=rs80894149;VTO_name=white adipose amount;Map_Type=Genome;Model=Mendelian;Test_Base=Genome-wise;peak_cM=6;Significance=Significant;P-value=<0.05
1	Meat_and_Carcass_QTL	2701298	16114132	QTL_ID=2793;Name=Diameter of angular fibers;Abbrev=AFDIAM;PUBMED_ID=16526961;trait_ID=567;trait=Diameter of angular fibers;FlankMarkers=centromer,SW1515;VTO_name=skeletal muscle fiber size trait;Map_Type=Linkage;peak_cM=3;Significance=Significant;F-Stat=8.4;Variance=11.8;Dominance_Effect=-7.04;Additive_Effect=2.64
1	Meat_and_Carcass_QTL	2701298	16114132	QTL_ID=21352;Name=Loin muscle area;Abbrev=LMA;PUBMED_ID=22303314;trait_ID=86;trait=Loin muscle area;breed=duroc,pietrain;FlankMarkers=SW1514,SW1515;VTO_name=longissimus thoracis muscle area;Map_Type=Linkage;Model=Mendelian;Test_Base=Comparison-wise;peak_cM=7.8;Significance=Significant;P-value=3.31E-4;Dominance_Effect=0.45;Additive_Effect=-1.27
1	Meat_and_Carcass_QTL	2701298	16114132	QTL_ID=3221;Name=Loin muscle area;Abbrev=LMA;PUBMED_ID=17965326;trait_ID=86;trait=Loin muscle area;FlankMarkers=SW1515,SW1514;VTO_name=longissimus thoracis muscle area;Map_Type=Linkage;peak_cM=7.8;Significance=Suggestive;LOD-score=3.50;F-Stat=5.47;Dominance_Effect=0.44;Additive_Effect=-1.23
1	Production_QTL	2701298	16114132	QTL_ID=826;Name=Body weight (birth);Abbrev=BW;PUBMED_ID=ISU0007;trait_ID=153;trait=Body weight (birth);FlankMarkers=SW1514,SWR485;VTO_name=body mass;CMO_name=body weight;Map_Type=Linkage;peak_cM=11.6;Significance=Significant;F-Stat=5.8;Variance=3.5;Dominance_Effect=-1.04;Additive_Effect=-0.34
1	Reproduction_QTL	2701298	16114132	QTL_ID=276;Name=Teat number;Abbrev=TNUM;PUBMED_ID=11167524;trait_ID=167;trait=Teat number;FlankMarkers=SJ029,-,SWR485;VTO_name=nipple quantity;CMO_name=teat number;Map_Type=Linkage;peak_cM=16;Significance=Significant;P-value=< 0.01;F-Stat=16.50;Variance=9.08;Dominance_Effect=-0.11;Additive_Effect=0.70
1	Meat_and_Carcass_QTL	7964370	16114132	QTL_ID=3111;Name=Stearic acid content;Abbrev=FA-C18:0;PUBMED_ID=16879343;trait_ID=250;trait=Stearic acid content;FlankMarkers=SW1824,SWR485;PTO_name=meat fatty acid C18:0 content;Map_Type=Linkage;peak_cM=11.3;Significance=Significant;P-value=<0.01;F-Stat=12.67;Dominance_Effect=-0.06;Additive_Effect=0.60
1	Meat_and_Carcass_QTL	7964370	16114132	QTL_ID=3109;Name=Palmitoleic acid content;Abbrev=FA-C16:1;PUBMED_ID=16879343;trait_ID=232;trait=Palmitoleic acid content;FlankMarkers=SW1824,SWR485;PTO_name=meat fatty acid cis-9-C16:1 content;Map_Type=Linkage;peak_cM=14.1;Significance=Significant;P-value=<0.01;F-Stat=12.69;Dominance_Effect=-0.02;Additive_Effect=-0.10
1	Meat_and_Carcass_QTL	7964370	16114132	QTL_ID=3123;Name=Melting point;Abbrev=MP;PUBMED_ID=16879343;trait_ID=365;trait=Melting point;FlankMarkers=SW1824,SWR485;PTO_name=meat fatty acid content;Map_Type=Linkage;peak_cM=14.7;Significance=Significant;P-value=<0.05;F-Stat=8.93;Dominance_Effect=0.92;Additive_Effect=0.73
1	Meat_and_Carcass_QTL	7964370	16114132	QTL_ID=3118;Name=Palmitoleic acid content;Abbrev=FA-C16:1;PUBMED_ID=16879343;trait_ID=232;trait=Palmitoleic acid content;FlankMarkers=SW1824,SWR485;PTO_name=meat fatty acid cis-9-C16:1 content;Map_Type=Linkage;peak_cM=16.0;Significance=Significant;P-value=<0.01;F-Stat=13.02;Dominance_Effect=-0.07;Additive_Effect=-0.13
1	Meat_and_Carcass_QTL	7964370	16114132	QTL_ID=3119;Name=Stearic acid content;Abbrev=FA-C18:0;PUBMED_ID=16879343;trait_ID=250;trait=Stearic acid content;FlankMarkers=SW1824,SWR485;PTO_name=meat fatty acid C18:0 content;Map_Type=Linkage;peak_cM=16.4;Significance=Significant;P-value=<0.05;F-Stat=10.64;Dominance_Effect=0.24;Additive_Effect=0.39
1	Health_Association	10707403	16114132	QTL_ID=11554;Name=Salmonella count in liver;Abbrev=SECTLIV;PUBMED_ID=19496771;trait_ID=97;trait=Salmonella count in liver;breed=large white;FlankMarkers=SW552,SWR485;VTO_name=response to bacterial infection trait;Map_Type=Linkage;Model=Mendelian;peak_cM=6;Significance=Significant;P-value=0.002
1	Production_QTL	10707403	16114132	QTL_ID=319;Name=Average daily gain;Abbrev=ADG;PUBMED_ID=ISU0002;trait_ID=144;trait=Average daily gain;FlankMarkers=SW552,SWR485;VTO_name=postnatal growth trait;CMO_name=average daily body weight gain;Map_Type=Linkage;Test_Base=-;peak_cM=12;Significance=-;F-Stat=4.79
1	Health_QTL	2701298	20064508	QTL_ID=15087;Name=Glucose level;Abbrev=GLU;PUBMED_ID=22496488;trait_ID=241;trait=Glucose level;FlankMarkers=SW1514,SW64;VTO_name=blood glucose amount;CMO_name=blood glucose level;Map_Type=Linkage;Model=Mendelian;Test_Base=Genome-wise;peak_cM=9;Significance=Suggestive;LOD-score=2.8;F-Stat=6.4;Variance=1.3;Dominance_Effect=0.269;Additive_Effect=0.089
1	Meat_and_Carcass_QTL	10357591	22164712	QTL_ID=21704;Name=Loin muscle area;Abbrev=LMA;PUBMED_ID=21346809;trait_ID=86;trait=Loin muscle area;breed=duroc;FlankMarkers;VTO_name=longissimus thoracis muscle area;Map_Type=Linkage;Test_Base=Genome-wise;Significance=Significant;P-value=0.006
1	Meat_and_Carcass_QTL	7964370	22514169	QTL_ID=3848;Name=Water holding capacity;Abbrev=WHC;PUBMED_ID=15473302;trait_ID=44;trait=Water holding capacity;FlankMarkers=SW1824,SW1332;PTO_name=meat water holding capacity;Map_Type=Linkage;peak_cM=7;Significance=Significant;P-value=<0.05;F-Stat=5.36;Variance=13.22;Dominance_Effect=2.41;Additive_Effect=-1.84
1	Meat_and_Carcass_eQTL	11871848	116126341	QTL_ID=8349;Name=Drip loss;Abbrev=DRIPL;PUBMED_ID=18671879;trait_ID=37;trait=Drip loss;breed=duroc,pietrain;FlankMarkers;PTO_name=meat water holding capacity;Map_Type=Linkage;Model=Mendelian;Test_Base=chromosome-wise;peak_cM=10;Significance=Significant;LOD-score=2.16;P-value=0.007033;F-Stat=5.32
1	Meat_and_Carcass_eQTL	11871848	116126341	QTL_ID=8411;Name=Drip loss;Abbrev=DRIPL;PUBMED_ID=18671879;trait_ID=37;trait=Drip loss;breed=duroc,pietrain;FlankMarkers;PTO_name=meat water holding capacity;Map_Type=Linkage;Model=Mendelian;Test_Base=chromosome-wise;peak_cM=10;Significance=Significant;LOD-score=2.09;P-value=0.008085;F-Stat=5.16
1	Meat_and_Carcass_eQTL	11871848	116126341	QTL_ID=8562;Name=Drip loss;Abbrev=DRIPL;PUBMED_ID=18671879;trait_ID=37;trait=Drip loss;breed=duroc,pietrain;FlankMarkers;PTO_name=meat water holding capacity;Map_Type=Linkage;Model=Mendelian;Test_Base=chromosome-wise;peak_cM=10;Significance=Significant;LOD-score=2.00;P-value=0.010152;F-Stat=4.90
1	Meat_and_Carcass_eQTL	11871848	116126341	QTL_ID=8012;Name=Drip loss;Abbrev=DRIPL;PUBMED_ID=18671879;trait_ID=37;trait=Drip loss;breed=duroc,pietrain;FlankMarkers;PTO_name=meat water holding capacity;Map_Type=Linkage;Model=Mendelian;Test_Base=chromosome-wise;peak_cM=10;Significance=Significant;LOD-score=2.52;P-value=0.003055;F-Stat=6.29
1	Meat_and_Carcass_eQTL	11871848	116126341	QTL_ID=8043;Name=Drip loss;Abbrev=DRIPL;PUBMED_ID=18671879;trait_ID=37;trait=Drip loss;breed=duroc,pietrain;FlankMarkers;PTO_name=meat water holding capacity;Map_Type=Linkage;Model=Mendelian;Test_Base=chromosome-wise;peak_cM=10;Significance=Significant;LOD-score=2.46;P-value=0.003442;F-Stat=6.15
1	Meat_and_Carcass_eQTL	11871848	116126341	QTL_ID=8110;Name=Drip loss;Abbrev=DRIPL;PUBMED_ID=18671879;trait_ID=37;trait=Drip loss;breed=duroc,pietrain;FlankMarkers;PTO_name=meat water holding capacity;Map_Type=Linkage;Model=Mendelian;Test_Base=chromosome-wise;peak_cM=10;Significance=Significant;LOD-score=2.38;P-value=0.004154;F-Stat=5.93
1	Meat_and_Carcass_eQTL	11871848	116126341	QTL_ID=8154;Name=Drip loss;Abbrev=DRIPL;PUBMED_ID=18671879;trait_ID=37;trait=Drip loss;breed=duroc,pietrain;FlankMarkers;PTO_name=meat water holding capacity;Map_Type=Linkage;Model=Mendelian;Test_Base=chromosome-wise;peak_cM=10;Significance=Significant;LOD-score=2.33;P-value=0.004644;F-Stat=5.80
1	Meat_and_Carcass_eQTL	11871848	116126341	QTL_ID=7751;Name=Drip loss;Abbrev=DRIPL;PUBMED_ID=18671879;trait_ID=37;trait=Drip loss;breed=duroc,pietrain;FlankMarkers;PTO_name=meat water holding capacity;Map_Type=Linkage;Model=Mendelian;Test_Base=chromosome-wise;peak_cM=10;Significance=Significant;LOD-score=3.85;P-value=0.000141;F-Stat=10.07
1	Meat_and_Carcass_eQTL	11871848	116126341	QTL_ID=7763;Name=Drip loss;Abbrev=DRIPL;PUBMED_ID=18671879;trait_ID=37;trait=Drip loss;breed=duroc,pietrain;FlankMarkers;PTO_name=meat water holding capacity;Map_Type=Linkage;Model=Mendelian;Test_Base=chromosome-wise;peak_cM=10;Significance=Significant;LOD-score=3.65;P-value=0.000224;F-Stat=9.48
1	Meat_and_Carcass_eQTL	11871848	116126341	QTL_ID=7776;Name=Drip loss;Abbrev=DRIPL;PUBMED_ID=18671879;trait_ID=37;trait=Drip loss;breed=duroc,pietrain;FlankMarkers;PTO_name=meat water holding capacity;Map_Type=Linkage;Model=Mendelian;Test_Base=chromosome-wise;peak_cM=10;Significance=Significant;LOD-score=3.36;P-value=0.000435;F-Stat=8.65
1	Meat_and_Carcass_eQTL	11871848	116126341	QTL_ID=7815;Name=Drip loss;Abbrev=DRIPL;PUBMED_ID=18671879;trait_ID=37;trait=Drip loss;breed=duroc,pietrain;FlankMarkers;PTO_name=meat water holding capacity;Map_Type=Linkage;Model=Mendelian;Test_Base=chromosome-wise;peak_cM=10;Significance=Significant;LOD-score=3.04;P-value=0.000918;F-Stat=7.73
1	Meat_and_Carcass_QTL	7964370	252283830	QTL_ID=5671;Name=Shoulder subcutaneous fat thickness;Abbrev=SHOUFATD;PUBMED_ID=17459017;trait_ID=321;trait=Shoulder subcutaneous fat thickness;breed=duroc,pietrain;FlankMarkers=SW1824,SW1957;VTO_name=subcutaneous adipose thickness;Map_Type=Linkage;Model=Mendelian;Test_Base=Genome-wise;peak_cM=41.1;Significance=Significant;P-value=<0.01;F-Stat=10.05;Variance=3.42;Dominance_Effect=0.04;Additive_Eff…
1	Meat_and_Carcass_QTL	7964370	257944209	QTL_ID=5670;Name=Average backfat thickness;Abbrev=BFT;PUBMED_ID=17459017;trait_ID=2;trait=Average backfat thickness;breed=duroc,pietrain;FlankMarkers=SW1824,S0155;VTO_name=subcutaneous adipose thickness;CMO_name=back fat thickness;Map_Type=Linkage;Model=Mendelian;Test_Base=Genome-wise;peak_cM=42.8;Significance=Significant;P-value=<0.01;F-Stat=10.59;Variance=3.59;Dominance_Effect=0.01;Additive_Eff…
1	Meat_and_Carcass_QTL	2701298	274130998	QTL_ID=38049;Name=Marbling;Abbrev=MARB;PUBMED_ID=25888076;trait_ID=17;trait=Marbling;breed=Landrace,Korean native pig;FlankMarkers=SW1514,SW373;VTO_name=intramuscular adipose amount;PTO_name=intramuscular fat content;Map_Type=Linkage;Model=Mendelian;Test_Base=Genome-wise;peak_cM=62.1;Significance=Significant;P-value=<0.05;F-Stat=14.6;Variance=1.7;Additive_Effect=-0.171
1	Meat_and_Carcass_QTL	10067182	292041505	QTL_ID=21208;Name=Backfat at last rib;Abbrev=LRIBF;PUBMED_ID=22497573;trait_ID=382;trait=Backfat at last rib;breed=duroc,Erhualian;FlankMarkers;VTO_name=subcutaneous adipose thickness;CMO_name=back fat thickness, last rib;Map_Type=Linkage;Model=Mendelian;Test_Base=Genome-wise;peak_cM=128.6;Significance=Significant;P-value=<0.01;F-Stat=11.86;Variance=1.32;Dominance_Effect=0.02;Additive_Effect=-0.13
1	Meat_and_Carcass_QTL	8025530	292730648	QTL_ID=21209;Name=Shoulder subcutaneous fat thickness;Abbrev=SHOUFATD;PUBMED_ID=22497573;trait_ID=321;trait=Shoulder subcutaneous fat thickness;breed=duroc,Erhualian;FlankMarkers;VTO_name=subcutaneous adipose thickness;Map_Type=Linkage;Model=Mendelian;Test_Base=Genome-wise;peak_cM=129.5;Significance=Significant;P-value=<0.05;F-Stat=9.46;Variance=1.21;Dominance_Effect=-0.03;Additive_Effect=-0.12
1	Meat_and_Carcass_QTL	2701298	292955427	QTL_ID=38073;Name=Muscle moisture percentage;Abbrev=MMP;PUBMED_ID=25888076;trait_ID=52;trait=Muscle moisture percentage;breed=Landrace,Korean native pig;FlankMarkers=SW1514,SW1301;VTO_name=muscle water amount;PTO_name=meat water content;Map_Type=Linkage;Model=Mendelian;Test_Base=Chromosome-wise;peak_cM=1.6;Significance=Significant;P-value=<0.05;F-Stat=8.4;Variance=0.9;Additive_Effect=-0.181
1	Meat_and_Carcass_QTL	2701298	292955427	QTL_ID=38072;Name=Loin muscle area;Abbrev=LMA;PUBMED_ID=25888076;trait_ID=86;trait=Loin muscle area;breed=Landrace,Korean native pig;FlankMarkers=SW1514,SW1301;VTO_name=longissimus thoracis muscle area;Map_Type=Linkage;Model=Mendelian;Test_Base=Chromosome-wise;peak_cM=95.5;Significance=Significant;P-value=<0.05;F-Stat=8.4;Variance=0.8;Additive_Effect=-0.468
1	Meat_and_Carcass_QTL	2701298	292955427	QTL_ID=38050;Name=Loin fat percentage;Abbrev=LOINFP;PUBMED_ID=25888076;trait_ID=780;trait=Loin fat percentage;breed=Landrace,Korean native pig;FlankMarkers=SW1514,SW1301;PTO_name=loin fat percentage;Map_Type=Linkage;Model=Mendelian;Test_Base=Genome-wise;peak_cM=127.7;Significance=Significant;P-value=<0.01;F-Stat=19.8;Variance=2.0;Additive_Effect=-0.132
1	Production_QTL	7964370	292955427	QTL_ID=5680;Name=Average daily gain;Abbrev=ADG;PUBMED_ID=17459017;trait_ID=144;trait=Average daily gain;breed=duroc,pietrain;FlankMarkers=SW1824,SW1301;VTO_name=postnatal growth trait;CMO_name=average daily body weight gain;Map_Type=Linkage;Model=Mendelian;Test_Base=Genome-wise;peak_cM=88.9;Significance=Significant;P-value=<0.01;F-Stat=9.01;Variance=3.17;Dominance_Effect=-29.11;Additive_Effect=17…
2	Health_QTL	609757	18209772	QTL_ID=9591;Name=Hemolytic complement activity (alternative pathway);Abbrev=AH50;PUBMED_ID=19490209;trait_ID=612;trait=Hemolytic complement activity (alternative pathway);breed=duroc;FlankMarkers=SW2443;VTO_name=complement alternative pathway physiology trait;Map_Type=Linkage;Model=Mendelian;Test_Base=Genome-wise;peak_cM=17;Significance=Significant;P-value=<0.05;F-Stat=11.7;Variance=3.4;Additive_…
2	Health_QTL	609757	18209772	QTL_ID=9592;Name=Hemolytic complement activity (alternative pathway);Abbrev=AH50;PUBMED_ID=19490209;trait_ID=612;trait=Hemolytic complement activity (alternative pathway);breed=duroc;FlankMarkers=SW2443;VTO_name=complement alternative pathway physiology trait;Map_Type=Linkage;Model=Mendelian;Test_Base=Genome-wise;peak_cM=20.5;Significance=Significant;P-value=<0.05;F-Stat=11.5;Variance=5.2
2	Health_QTL	609757	18209772	QTL_ID=9593;Name=Hemolytic complement activity (alternative pathway);Abbrev=AH50;PUBMED_ID=19490209;trait_ID=612;trait=Hemolytic complement activity (alternative pathway);breed=duroc;FlankMarkers=SW2443;VTO_name=complement alternative pathway physiology trait;Map_Type=Linkage;Model=Mendelian;Test_Base=Genome-wise;peak_cM=28.1;Significance=Significant;P-value=<0.05;F-Stat=7.7;Variance=4.3;Dominanc…
2	Meat_and_Carcass_QTL	609757	19340056	QTL_ID=407;Name=Backfat at last rib;Abbrev=LRIBF;PUBMED_ID=12486399;trait_ID=382;trait=Backfat at last rib;FlankMarkers;VTO_name=subcutaneous adipose thickness;CMO_name=back fat thickness, last rib;Map_Type=Linkage;Significance=Suggestive;F-Stat=7.10;Variance=2.80;Dominance_Effect=-0.29;Additive_Effect=0.95
2	Health_QTL	609757	21136167	QTL_ID=17602;Name=Interleukin-10 level;Abbrev=IL10;PUBMED_ID=21199392;trait_ID=640;trait=Interleukin-10 level;breed=duroc,pietrain;FlankMarkers=SW2443,SW240;VTO_name=blood interleukin-10 amount;Map_Type=Linkage;Model=Mendelian;Test_Base=Chromosome-wise;peak_cM=15.9;Significance=Significant;P-value=<0.05;F-Stat=4.7;Variance=2.3;Dominance_Effect=100.34;Additive_Effect=112.11
2	Health_QTL	609757	21136167	QTL_ID=17618;Name=Toll-like receptor 9 level;Abbrev=TLR9;PUBMED_ID=21199392;trait_ID=739;trait=Toll-like receptor 9 level;breed=duroc,pietrain;FlankMarkers=SW2443,SW240;VTO_name=toll-like receptor 9 protein amount;Map_Type=Linkage;Model=Mendelian;Test_Base=Genome-wise;peak_cM=24.5;Significance=Significant;P-value=<0.05;F-Stat=9.6;Variance=5.4;Dominance_Effect=-1.04;Additive_Effect=-0.13
2	Meat_and_Carcass_QTL	609757	21763657	QTL_ID=406;Name=Backfat thickness between 3rd and 4th rib;Abbrev=34RIBBFT;PUBMED_ID=12486399;trait_ID=8;trait=Backfat thickness between 3rd and 4th rib;FlankMarkers;VTO_name=subcutaneous adipose thickness;CMO_name=back fat thickness;Map_Type=Linkage;Significance=Suggestive;F-Stat=6.90;Variance=2.70;Dominance_Effect=-0.39;Additive_Effect=0.90
2	Meat_and_Carcass_QTL	609757	25252518	QTL_ID=3839;Name=muscle protein percentage;Abbrev=MPROT;PUBMED_ID=12693097;trait_ID=53;trait=muscle protein percentage;FlankMarkers=SWR2516,SW1201;VTO_name=muscle protein amount;PTO_name=meat protein content;Map_Type=Linkage;peak_cM=44.7;Significance=Significant;P-value=<0.05;F-Stat=3.25;Variance=12.76;Dominance_Effect=-1.10;Additive_Effect=1.65
2	Production_QTL	609757	27552141	QTL_ID=3890;Name=Feed intake;Abbrev=FEEDIN;PUBMED_ID=16075373;trait_ID=143;trait=Feed intake;FlankMarkers;CMO_name=food intake measurement;Map_Type=Linkage;Test_Base=-;peak_cM=3.2;Significance=-;F-Stat=7.9;Dominance_Effect=-39.4;Additive_Effect=179
2	Meat_and_Carcass_QTL	609757	43738502	QTL_ID=364;Name=Average backfat thickness;Abbrev=BFT;PUBMED_ID=10859367;trait_ID=2;trait=Average backfat thickness;FlankMarkers=SW2443,SW2443,S0141,SW2167,S0091;VTO_name=subcutaneous adipose thickness;CMO_name=back fat thickness;Map_Type=Linkage;Model=Paternally imprinted;peak_cM=31.2;Significance=Suggestive;Significance=Significant;F-Stat=24.10;Additive_Effect=0.95
2	Meat_and_Carcass_QTL	609757	48775112	QTL_ID=3942;Name=Backfat between 6th and 7th ribs;Abbrev=67RIBBF;PUBMED_ID=17121599;trait_ID=306;trait=Backfat between 6th and 7th ribs;FlankMarkers=SWR2516;VTO_name=subcutaneous adipose thickness;CMO_name=back fat thickness;Map_Type=Linkage;P-value=0.37
2	Meat_and_Carcass_QTL	609757	48775112	QTL_ID=3941;Name=Backfat at first rib;Abbrev=1RIBBFT;PUBMED_ID=17121599;trait_ID=171;trait=Backfat at first rib;FlankMarkers=SWR2516;VTO_name=subcutaneous adipose thickness;CMO_name=back fat thickness, 1st rib;Map_Type=Linkage;peak_cM=4.3;Significance=Suggestive;P-value=0.45
2	Meat_and_Carcass_QTL	609757	85009446	QTL_ID=16875;Name=Backfat at last rib;Abbrev=LRIBF;PUBMED_ID=21040563;trait_ID=382;trait=Backfat at last rib;breed=meishan,pietrain;FlankMarkers=SW2443;VTO_name=subcutaneous adipose thickness;CMO_name=back fat thickness, last rib;Map_Type=Linkage;Model=-;peak_cM=42.4;Significance=Significant;P-value=<0.05
2	Health_QTL	609757	101614625	QTL_ID=15090;Name=Creatine kinase level;Abbrev=CK;PUBMED_ID=22496488;trait_ID=202;trait=Creatine kinase level;FlankMarkers=SW2623,S0370;VTO_name=blood creatine kinase amount;CMO_name=blood creatine kinase activity level;Map_Type=Linkage;Model=Mendelian;Test_Base=Genome-wise;Significance=Suggestive;LOD-score=1.5;Variance=0.7;Additive_Effect=-0.113
2	Meat_and_Carcass_QTL	609757	133375944	QTL_ID=5688;Name=Loin muscle area;Abbrev=LMA;PUBMED_ID=17459017;trait_ID=86;trait=Loin muscle area;breed=duroc,pietrain;FlankMarkers=SW2443,SWR2157;VTO_name=longissimus thoracis muscle area;Map_Type=Linkage;Model=Mendelian;Test_Base=Genome-wise;peak_cM=20.7;Significance=Significant;P-value=<0.05;F-Stat=8.52;Variance=2.91;Dominance_Effect=1.73;Additive_Effect=1.17
2	Health_QTL	609757	152938765	QTL_ID=37569;Name=Actinobacillus pleuropneumoniae susceptibility;Abbrev=APSUS;PUBMED_ID=24445419;trait_ID=817;trait=Actinobacillus pleuropneumoniae susceptibility;breed=german landrace,Hampshire;FlankMarkers;CMO_name=disease process measurement;Map_Type=Linkage;Model=Mendelian;Test_Base=Chromosome-wise;peak_cM=114;Significance=Significant;P-value=<0.05;F-Stat=5.48;Variance=16.21;Dominance_Effect=…
2	Meat_and_Carcass_QTL	609757	154953107	QTL_ID=5689;Name=Fat to meat ratio;Abbrev=FMR;PUBMED_ID=17459017;trait_ID=652;trait=Fat to meat ratio;breed=duroc,pietrain;FlankMarkers=SW2443,SWR308;PTO_name=dressed carcass fat-to-muscle ratio;Map_Type=Linkage;Model=Mendelian;Test_Base=Genome-wise;peak_cM=47.7;Significance=Significant;P-value=<0.05;F-Stat=8.48;Variance=2.90;Dominance_Effect=0.00;Additive_Effect=-0.01
2	Meat_and_Carcass_QTL	609757	157789611	QTL_ID=5432;Name=Carcass weight (hot);Abbrev=HCWT;PUBMED_ID=15644499;trait_ID=77;trait=Carcass weight (hot);breed=Landrace;FlankMarkers=SW2443,S0036;PTO_name=dressed carcass weight;CMO_name=carcass weight;Map_Type=Linkage;Model=Mendelian;peak_cM=62;Significance=Suggestive;Bayes-value=6.91
2	Meat_and_Carcass_QTL	609757	157789611	QTL_ID=5437;Name=Ham weight;Abbrev=HAMWT;PUBMED_ID=15644499;trait_ID=216;trait=Ham weight;breed=Landrace;FlankMarkers=SW2443,S0036;VTO_name=hindlimb mass;PTO_name=ham weight;Map_Type=Linkage;Model=Mendelian;peak_cM=62;Significance=Suggestive;Bayes-value=4.50
2	Meat_and_Carcass_QTL	609757	157789611	QTL_ID=5438;Name=Shoulder weight;Abbrev=SHOUWT;PUBMED_ID=15644499;trait_ID=219;trait=Shoulder weight;breed=Landrace;FlankMarkers=SW2443,S0036;VTO_name=forelimb mass;PTO_name=shoulder weight;Map_Type=Linkage;Model=Mendelian;peak_cM=62;Significance=Significant;Bayes-value=362.81
2	Meat_and_Carcass_QTL	609757	157789611	QTL_ID=5440;Name=Shear firmness;Abbrev=SHFRM;PUBMED_ID=15644499;trait_ID=477;trait=Shear firmness;breed=Landrace;FlankMarkers=SW2443,S0036;PTO_name=meat tenderness;Map_Type=Linkage;Model=Mendelian;peak_cM=62;Significance=Significant;Bayes-value=231.78
2	Meat_and_Carcass_QTL	609757	157789611	QTL_ID=5496;Name=Cutlet weight;Abbrev=CUTL;PUBMED_ID=15644499;trait_ID=481;trait=Cutlet weight;breed=Landrace;FlankMarkers=SW2443,S0036;PTO_name=loin trait;Map_Type=Linkage;Model=Mendelian;peak_cM=62;Significance=Significant;Bayes-value=3282.30
2	Health_QTL	609757	162569375	QTL_ID=9612;Name=C3c concentration;Abbrev=C3C;PUBMED_ID=19490209;trait_ID=614;trait=C3c concentration;breed=duroc;FlankMarkers=SW2443;VTO_name=complement protein amount;Map_Type=Linkage;Model=Mendelian;Test_Base=Genome-wise;peak_cM=22.9;Significance=Significant;P-value=<0.01;F-Stat=10.4;Variance=11.7;Dominance_Effect=0.066;Additive_Effect=0.038
2	Health_QTL	609757	162569375	QTL_ID=9613;Name=C3c concentration;Abbrev=C3C;PUBMED_ID=19490209;trait_ID=614;trait=C3c concentration;breed=duroc;FlankMarkers=SW2443;VTO_name=complement protein amount;Map_Type=Linkage;Model=Mendelian;Test_Base=Genome-wise;peak_cM=25.2;Significance=Significant;P-value=<0.05;F-Stat=9.4;Variance=1.6;Dominance_Effect=0.051;Additive_Effect=0.036
2	Health_QTL	609757	162569375	QTL_ID=9614;Name=C3c concentration;Abbrev=C3C;PUBMED_ID=19490209;trait_ID=614;trait=C3c concentration;breed=duroc;FlankMarkers=SW2443;VTO_name=complement protein amount;Map_Type=Linkage;Model=Mendelian;Test_Base=Genome-wise;peak_cM=29.3;Significance=Significant;P-value=<0.05;F-Stat=8.3;Variance=9.4;Dominance_Effect=0.040;Additive_Effect=0.033
2	Meat_and_Carcass_QTL	920370	138042998	QTL_ID=65002;Name=Heart weight;Abbrev=HWT;PUBMED_ID=26576866;trait_ID=282;trait=Heart weight;breed=duroc,Erhualian;FlankMarkers=rs81318741,rs81318741,rs81318576;VTO_name=heart mass;CMO_name=heart weight;Map_Type=Genome;Model=Mendelian;Test_Base=Genome-wise;peak_cM=54;Significance=Significant;P-value=<0.05;Variance=8.6
2	Meat_and_Carcass_QTL	2387169	21136167	QTL_ID=38051;Name=Loin muscle area;Abbrev=LMA;PUBMED_ID=25888076;trait_ID=86;trait=Loin muscle area;breed=Landrace,Korean native pig;FlankMarkers=SW2623,SW240;VTO_name=longissimus thoracis muscle area;Map_Type=Linkage;Model=Mendelian;Test_Base=Genome-wise;peak_cM=13.4;Significance=Significant;P-value=<0.05;F-Stat=13.8;Variance=1.3;Additive_Effect=-0.604
2	Meat_and_Carcass_QTL	2387169	21136167	QTL_ID=914;Name=Ham weight;Abbrev=HAMWT;PUBMED_ID=ISU0009;trait_ID=216;trait=Ham weight;FlankMarkers=SW2623,S0141,SW240;VTO_name=hindlimb mass;PTO_name=ham weight;Map_Type=Linkage;peak_cM=31.2;Significance=Significant;F-Stat=8.2;Variance=5.5;Dominance_Effect=-0.30;Additive_Effect=-0.19
2	Production_QTL	2387169	21136167	QTL_ID=929;Name=Average daily gain;Abbrev=ADG;PUBMED_ID=ISU0009;trait_ID=144;trait=Average daily gain;FlankMarkers=SW2623,S0141,SW240;VTO_name=postnatal growth trait;CMO_name=average daily body weight gain;Map_Type=Linkage;peak_cM=31.2;Significance=Significant;F-Stat=5.8;Variance=3.3;Dominance_Effect=19.1;Additive_Effect=-15.5
2	Meat_and_Carcass_QTL	2387169	38367026	QTL_ID=5965;Name=Average backfat thickness;Abbrev=BFT;PUBMED_ID=18712441;trait_ID=2;trait=Average backfat thickness;breed=duroc,pietrain;FlankMarkers=SW1564;VTO_name=subcutaneous adipose thickness;CMO_name=back fat thickness;Map_Type=Linkage;Model=Mendelian;Test_Base=Chromosome-wise;peak_cM=64.1;Significance=Significant;P-value=<0.05;Variance=1.87;Dominance_Effect=-0.01;Additive_Effect=-0.05
2	Health_QTL	2387169	133160620	QTL_ID=7576;Name=Melanoma susceptibility;Abbrev=MELAN;PUBMED_ID=17066441;trait_ID=553;trait=Melanoma susceptibility;FlankMarkers=SW2623;CMO_name=disease process measurement;Map_Type=Linkage;Model=Mendelian;Test_Base=Chromosome-wise;peak_cM=17.9;Significance=Significant;P-value=<0.05
2	Meat_and_Carcass_QTL	2387169	139359663	QTL_ID=38076;Name=Meat color L*;Abbrev=CIEL;PUBMED_ID=25888076;trait_ID=424;trait=Meat color L*;breed=Landrace,Korean native pig;FlankMarkers=SW2623,SW1879;PTO_name=meat color reflectivity;Map_Type=Linkage;Model=Mendelian;Test_Base=Chromosome-wise;peak_cM=13.4;Significance=Significant;P-value=<0.05;F-Stat=7.6;Variance=0.8;Additive_Effect=-0.609
2	Meat_and_Carcass_QTL	2387169	139359663	QTL_ID=38074;Name=Shear force;Abbrev=SHEAR;PUBMED_ID=25888076;trait_ID=42;trait=Shear force;breed=Landrace,Korean native pig;FlankMarkers=SW2623,SW1879;PTO_name=meat tenderness;Map_Type=Linkage;Model=Mendelian;Test_Base=Chromosome-wise;peak_cM=65.5;Significance=Significant;P-value=<0.05;F-Stat=7.1;Variance=0.7;Additive_Effect=0.136
2	Meat_and_Carcass_QTL	2387169	154953107	QTL_ID=5690;Name=Belly meat content;Abbrev=BYLEAN;PUBMED_ID=17459017;trait_ID=473;trait=Belly meat content;breed=duroc,pietrain;FlankMarkers=SW2623,SWR308;PTO_name=belly muscle percentage;Map_Type=Linkage;Model=Mendelian;Test_Base=Genome-wise;peak_cM=46.3;Significance=Significant;P-value=<0.05;F-Stat=8.97;Variance=3.07;Dominance_Effect=0.51;Additive_Effect=0.67
2	Meat_and_Carcass_QTL	2387169	154953107	QTL_ID=5691;Name=Estimated carcass lean content;Abbrev=ECLC;PUBMED_ID=17459017;trait_ID=217;trait=Estimated carcass lean content;breed=duroc,pietrain;FlankMarkers=SW2623,SWR308;PTO_name=dressed carcass muscle content;Map_Type=Linkage;Model=Mendelian;Test_Base=Genome-wise;peak_cM=48.2;Significance=Significant;P-value=<0.05;F-Stat=9.67;Variance=3.31;Dominance_Effect=0.22;Additive_Effect=0.63
2	Meat_and_Carcass_Association	2948442	44995408	QTL_ID=21216;Name=Backfat at first rib;Abbrev=1RIBBFT;PUBMED_ID=22497573;trait_ID=171;trait=Backfat at first rib;breed=duroc,Erhualian;FlankMarkers;VTO_name=subcutaneous adipose thickness;CMO_name=back fat thickness, 1st rib;Map_Type=Linkage;Model=Mendelian;Test_Base=Genome-wise;peak_cM=22.3;Significance=Significant;P-value=<0.01;F-Stat=11.85;Variance=1.03;Dominance_Effect=0.01;Additive_Effect=-0…
2	Meat_and_Carcass_QTL	2948442	137276970	QTL_ID=21212;Name=Average backfat thickness;Abbrev=BFT;PUBMED_ID=22497573;trait_ID=2;trait=Average backfat thickness;breed=duroc,Erhualian;FlankMarkers;VTO_name=subcutaneous adipose thickness;CMO_name=back fat thickness;Map_Type=Linkage;Model=Mendelian;Test_Base=Genome-wise;peak_cM=20.2;Significance=Significant;P-value=<0.05;F-Stat=10.43;Variance=0.85;Dominance_Effect=0.05;Additive_Effect=-0.10
2	Meat_and_Carcass_QTL	2948442	138050552	QTL_ID=21214;Name=Abdominal fat weight;Abbrev=ABDF;PUBMED_ID=22497573;trait_ID=1;trait=Abdominal fat weight;breed=duroc,Erhualian;FlankMarkers;VTO_name=abdominal adipose amount;CMO_name=abdominal fat weight;Map_Type=Linkage;Model=Mendelian;Test_Base=Genome-wise;peak_cM=18.6;Significance=Significant;P-value=<0.01;F-Stat=11.66;Variance=1.68;Dominance_Effect=0.02;Additive_Effect=-0.05
2	Meat_and_Carcass_QTL	4798534	131599097	QTL_ID=21213;Name=Abdominal fat weight;Abbrev=ABDF;PUBMED_ID=22497573;trait_ID=1;trait=Abdominal fat weight;breed=duroc,Erhualian;FlankMarkers;VTO_name=abdominal adipose amount;CMO_name=abdominal fat weight;Map_Type=Linkage;Model=Mendelian;Test_Base=Genome-wise;peak_cM=84.1;Significance=Significant;P-value=<0.01;F-Stat=12.66;Variance=1.48;Dominance_Effect=0.02;Additive_Effect=-0.05
2	Meat_and_Carcass_QTL	5101784	150528181	QTL_ID=5242;Name=backfat at mid-back;Abbrev=BFM;PUBMED_ID=18651874;trait_ID=11;trait=backfat at mid-back;breed=large white,meishan;FlankMarkers;VTO_name=subcutaneous adipose thickness;CMO_name=back fat thickness, midpoint;Map_Type=Linkage;Model=Mendelian;Test_Base=Chromosome-wise;peak_cM=69.1;Significance=Significant;P-value=<0.05;F-Stat=5.01;Variance=1.36
2	Meat_and_Carcass_QTL	6636615	17962639	QTL_ID=5134;Name=Ham weight;Abbrev=HAMWT;PUBMED_ID=18307580;trait_ID=216;trait=Ham weight;breed=large white,pietrain,Landrace,Leicoma;FlankMarkers;VTO_name=hindlimb mass;PTO_name=ham weight;Map_Type=Linkage;Model=Mendelian;Test_Base=Chromosome-wise;peak_cM=15;Significance=Significant;P-value=<0.05;F-Stat=6.66;Variance=4.3;Dominance_Effect=-0.018;Additive_Effect=0.333
2	Meat_and_Carcass_QTL	6662614	140912872	QTL_ID=5218;Name=Shoulder subcutaneous fat thickness;Abbrev=SHOUFATD;PUBMED_ID=18651874;trait_ID=321;trait=Shoulder subcutaneous fat thickness;breed=;FlankMarkers;VTO_name=subcutaneous adipose thickness;Map_Type=Linkage;Model=Mendelian;Test_Base=Chromosome-wise;peak_cM=72.8;Significance=Significant;P-value=<0.05;F-Stat=6.18;Variance=3.18;Dominance_Effect=0.86;Additive_Effect=-1.42
2	Meat_and_Carcass_QTL	7440323	38367026	QTL_ID=86;Name=Drip loss;Abbrev=DRIPL;PUBMED_ID=11471059;trait_ID=37;trait=Drip loss;FlankMarkers=SW256,-,SW1564;PTO_name=meat water holding capacity;Map_Type=Linkage;peak_cM=40;Significance=Suggestive;F-Stat=5.07;Variance=3.22;Dominance_Effect=0.27;Additive_Effect=0.14
2	Meat_and_Carcass_QTL	7440323	131656956	QTL_ID=38075;Name=Drip loss;Abbrev=DRIPL;PUBMED_ID=25888076;trait_ID=37;trait=Drip loss;breed=Landrace,Korean native pig;FlankMarkers=SW256,S0370;PTO_name=meat water holding capacity;Map_Type=Linkage;Model=Mendelian;Test_Base=Chromosome-wise;peak_cM=26.2;Significance=Significant;P-value=<0.05;F-Stat=8.5;Variance=0.9;Additive_Effect=-0.109
2	Meat_and_Carcass_QTL	7804743	150596593	QTL_ID=5208;Name=backfat at mid-back;Abbrev=BFM;PUBMED_ID=18651874;trait_ID=11;trait=backfat at mid-back;breed=large white,meishan;FlankMarkers;VTO_name=subcutaneous adipose thickness;CMO_name=back fat thickness, midpoint;Map_Type=Linkage;Model=Mendelian;Test_Base=Genome-wise;peak_cM=70.0;Significance=Significant;P-value=<0.05;F-Stat=6.87;Variance=3.43;Dominance_Effect=1.00;Additive_Effect=-0.98
2	Health_QTL	8499847	155788186	QTL_ID=37557;Name=Actinobacillus pleuropneumoniae susceptibility;Abbrev=APSUS;PUBMED_ID=24445419;trait_ID=817;trait=Actinobacillus pleuropneumoniae susceptibility;breed=german landrace,Hampshire;FlankMarkers;CMO_name=disease process measurement;Map_Type=Linkage;Model=Mendelian;Test_Base=Chromosome-wise;peak_cM=114;Significance=Significant;P-value=<0.05;F-Stat=6.59;Variance=13.29;Dominance_Effect=…
2	Production_QTL	9758855	150135089	QTL_ID=5199;Name=Body weight (end of test);Abbrev=BW;PUBMED_ID=18651874;trait_ID=474;trait=Body weight (end of test);breed=large white,meishan;FlankMarkers=SW2192;VTO_name=body mass;CMO_name=body weight;Map_Type=Linkage;Model=Mendelian;Test_Base=Chromosome-wise;peak_cM=66.5;Significance=Significant;P-value=<0.05;F-Stat=4.20;Variance=1.95;Dominance_Effect=1.36;Additive_Effect=-1.81
2	Meat_and_Carcass_QTL	10846385	18333408	QTL_ID=5760;Name=tenderness score;Abbrev=TEND;PUBMED_ID=15890800;trait_ID=43;trait=tenderness score;breed=duroc,Berkshire;FlankMarkers;PTO_name=meat tenderness;Map_Type=Linkage;Model=Mendelian;Test_Base=Genome-wise;peak_cM=27.4;Significance=Significant;P-value=<0.01;Dominance_Effect=0.066;Additive_Effect=0.475
2	Health_QTL	10846385	21136167	QTL_ID=5394;Name=Hemoglobin;Abbrev=HGB;PUBMED_ID=17627803;trait_ID=456;trait=Hemoglobin;breed=meishan,pietrain;FlankMarkers=SW1650,SW240;VTO_name=blood hemoglobin amount;CMO_name=hemoglobin concentration;Map_Type=Linkage;Model=Mendelian;Test_Base=Genome-wise;peak_cM=12;Significance=Significant;P-value=<0.05;F-Stat=8.45;Dominance_Effect=-0.18;Additive_Effect=-0.38
2	Health_QTL	10846385	21136167	QTL_ID=5411;Name=Red blood cell count;Abbrev=RBC;PUBMED_ID=17627803;trait_ID=475;trait=Red blood cell count;breed=meishan,pietrain;FlankMarkers=SW1650,SW240;VTO_name=erythrocyte quantity;CMO_name=red blood cell count;Map_Type=Linkage;Model=Mendelian;Test_Base=Chromosome-wise;peak_cM=12;Significance=Significant;P-value=<0.05;F-Stat=6.57;Dominance_Effect=-0.23;Additive_Effect=-0.30
2	Health_QTL	10846385	21136167	QTL_ID=5422;Name=Hematocrit;Abbrev=HCT;PUBMED_ID=17627803;trait_ID=455;trait=Hematocrit;breed=meishan,pietrain;FlankMarkers=SW1650,SW240;CMO_name=hematocrit;Map_Type=Linkage;Model=Mendelian;Test_Base=Genome-wise;peak_cM=12;Significance=Significant;P-value=<0.05;F-Stat=8.41;Dominance_Effect=-0.006;Additive_Effect=-0.02
2	Health_QTL	10846385	21136167	QTL_ID=6354;Name=Alkaline phosphatase activity;Abbrev=ALPA;PUBMED_ID=19016680;trait_ID=522;trait=Alkaline phosphatase activity;breed=meishan,pietrain;FlankMarkers=SW1650,SW240;CMO_name=serum alkaline phosphatase activity level;Map_Type=Linkage;Model=Mendelian;Test_Base=Chromosome-wise;peak_cM=12;Significance=Significant;P-value=<0.05;F-Stat=6.59;Variance=11.25;Dominance_Effect=48.19;Additive_Effe…
2	Health_QTL	10846385	21136167	QTL_ID=21313;Name=Mycoplasmal pneumonia susceptibility;Abbrev=MPS;PUBMED_ID=22509953;trait_ID=776;trait=Mycoplasmal pneumonia susceptibility;breed=Landrace;FlankMarkers=SW1650,SW240;CMO_name=disease process measurement;Map_Type=Linkage;Model=Mendelian;Test_Base=Genome-wise;peak_cM=36.9;Significance=Significant;LOD-score=3.36;P-value=<0.05
2	Meat_and_Carcass_QTL	11055674	26478024	QTL_ID=17550;Name=Average backfat thickness;Abbrev=BFT;PUBMED_ID=21108822;trait_ID=2;trait=Average backfat thickness;breed=large white,meishan,Landrace;FlankMarkers;VTO_name=subcutaneous adipose thickness;CMO_name=back fat thickness;Map_Type=Linkage;Model=Mendelian;Test_Base=Chromosome-wise;peak_cM=23.5;Significance=Significant;P-value=<0.01;Likelihood_Ratio=60.4
2	Meat_and_Carcass_QTL	11327829	19559392	QTL_ID=17552;Name=Meat color a*;Abbrev=CIEa;PUBMED_ID=21108822;trait_ID=422;trait=Meat color a*;breed=large white,meishan,Landrace;FlankMarkers;PTO_name=meat color redness;Map_Type=Linkage;Model=Mendelian;Test_Base=Chromosome-wise;peak_cM=22.1;Significance=Significant;P-value=<0.05;Likelihood_Ratio=51.2
2	Meat_and_Carcass_QTL	11360950	27277479	QTL_ID=17551;Name=Lean meat percentage;Abbrev=LEANP;PUBMED_ID=21108822;trait_ID=84;trait=Lean meat percentage;breed=large white,meishan,Landrace;FlankMarkers;PTO_name=dressed carcass muscle percentage;Map_Type=Linkage;Model=Mendelian;Test_Base=Chromosome-wise;peak_cM=25.1;Significance=Significant;P-value=<0.01;Likelihood_Ratio=63.8
2	Exterior_QTL	12184677	154346072	QTL_ID=21303;Name=Lumbar vertebra number;Abbrev=LVNUM;PUBMED_ID=22497517;trait_ID=732;trait=Lumbar vertebra number;breed=duroc,Erhualian;FlankMarkers;VTO_name=lumbar vertebra quantity;CMO_name=lumbar vertebrae number;Map_Type=Linkage;Model=Mendelian;Test_Base=Chromosome-wise;peak_cM=71.1;Significance=Significant;P-value=<0.05;F-Stat=4.30;Variance=4.45;Dominance_Effect=0.10;Additive_Effect=0.02
2	Meat_and_Carcass_QTL	12858082	26561459	QTL_ID=17558;Name=Lean meat percentage;Abbrev=LEANP;PUBMED_ID=21108822;trait_ID=84;trait=Lean meat percentage;breed=large white,meishan,Landrace;FlankMarkers;PTO_name=dressed carcass muscle percentage;Map_Type=Linkage;Model=Mendelian;Test_Base=Chromosome-wise;peak_cM=27.1;Significance=Significant;P-value=<0.01;Likelihood_Ratio=97.8
2	Production_QTL	12897996	24656701	QTL_ID=3889;Name=Daily feed intake;Abbrev=FEEDIN;PUBMED_ID=16075373;trait_ID=320;trait=Daily feed intake;FlankMarkers;CMO_name=average daily food intake weight;Map_Type=Linkage;peak_cM=28.8;F-Stat=9.3;Dominance_Effect=-121;Additive_Effect=244
2	Meat_and_Carcass_QTL	13366532	21136167	QTL_ID=917;Name=Heart weight;Abbrev=HWT;PUBMED_ID=ISU0009;trait_ID=282;trait=Heart weight;FlankMarkers=S0141,SW240;VTO_name=heart mass;CMO_name=heart weight;Map_Type=Linkage;peak_cM=34.4;Significance=Significant;F-Stat=6.0;Variance=4.1;Dominance_Effect=-2.2;Additive_Effect=-9.3
2	Meat_and_Carcass_QTL	13366532	21136167	QTL_ID=925;Name=Backfat at tenth rib;Abbrev=10RIBBFT;PUBMED_ID=ISU0009;trait_ID=7;trait=Backfat at tenth rib;FlankMarkers=S0141,SW240;VTO_name=subcutaneous adipose thickness;CMO_name=back fat thickness, 10th rib;Map_Type=Linkage;peak_cM=37.6;Significance=Significant;F-Stat=7.7;Variance=4.6;Dominance_Effect=0.16;Additive_Effect=-1.83
2	Health_QTL	13366532	21136167	QTL_ID=12313;Name=Platelet distribution width;Abbrev=PLDWID;PUBMED_ID=20584270;trait_ID=513;trait=Platelet distribution width;breed=large white,Landrace;FlankMarkers=S0141,SW2513;VTO_name=platelet size trait;CMO_name=platelet distribution width;Map_Type=Linkage;Model=Mendelian;Test_Base=Comparison-wise;peak_cM=38;Significance=Significant;P-value=7.06E-05;Likelihood_Ratio=19.12
2	Health_QTL	13366532	21136167	QTL_ID=12314;Name=Plateletcrit;Abbrev=PCT;PUBMED_ID=20584270;trait_ID=644;trait=Plateletcrit;breed=large white,Landrace;FlankMarkers=S0141,SW2513;CMO_name=plateletcrit;Map_Type=Linkage;Model=Mendelian;Test_Base=Comparison-wise;peak_cM=38;Significance=Significant;P-value=1.30E-04;Likelihood_Ratio=17.89
2	Meat_and_Carcass_QTL	13366532	21136167	QTL_ID=926;Name=Shoulder subcutaneous fat thickness;Abbrev=SHOUFATD;PUBMED_ID=ISU0009;trait_ID=321;trait=Shoulder subcutaneous fat thickness;FlankMarkers=S0141,SW240;VTO_name=subcutaneous adipose thickness;Map_Type=Linkage;peak_cM=38.2;Significance=Significant;F-Stat=7.3;Variance=4.4;Dominance_Effect=-0.66;Additive_Effect=-2.06
2	Meat_and_Carcass_QTL	13366532	34221548	QTL_ID=2937;Name=Drip loss;Abbrev=DRIPL;PUBMED_ID=16174342;trait_ID=37;trait=Drip loss;FlankMarkers=SW2445,SW1686;PTO_name=meat water holding capacity;Map_Type=Linkage;peak_cM=35;Significance=Significant;P-value=0.030;Dominance_Effect=0.07;Additive_Effect=0.08
2	Meat_and_Carcass_QTL	13366532	34221548	QTL_ID=2938;Name=Off-Flavor scorf;Abbrev=OFFFLAV;PUBMED_ID=16174342;trait_ID=174;trait=Off-Flavor scorf;FlankMarkers=SW2445,SW1686;PTO_name=meat flavor intensity;Map_Type=Linkage;peak_cM=43;Significance=Significant;P-value=0.016;Dominance_Effect=0.14;Additive_Effect=0.29
2	Meat_and_Carcass_QTL	13366532	44483418	QTL_ID=902;Name=pH 24 hr post-mortem (loin);Abbrev=pH;PUBMED_ID=ISU0009;trait_ID=30;trait=pH 24 hr post-mortem (loin);FlankMarkers=S0141,SW240,MYOD1;PTO_name=meat pH;Map_Type=Linkage;peak_cM=42;Significance=Significant;F-Stat=9.7;Variance=5.8;Dominance_Effect=-0.04;Additive_Effect=-0.014
2	Reproduction_QTL	13366532	44483418	QTL_ID=909;Name=Teat number;Abbrev=TNUM;PUBMED_ID=ISU0009;trait_ID=167;trait=Teat number;FlankMarkers=S0141,SW240,MYOD1;VTO_name=nipple quantity;CMO_name=teat number;Map_Type=Linkage;peak_cM=42;Significance=Significant;F-Stat=6.5;Variance=3.6;Dominance_Effect=0.22;Additive_Effect=0.053
2	Meat_and_Carcass_QTL	13366532	46840491	QTL_ID=21848;Name=Drip loss;Abbrev=DRIPL;PUBMED_ID=22509991;trait_ID=37;trait=Drip loss;breed=meishan,pietrain,Wild boar;FlankMarkers=S0141;PTO_name=meat water holding capacity;Map_Type=Linkage;Model=Mendelian;Test_Base=Chromosome-wise;peak_cM=46.6;Significance=Significant;P-value=<0.05;F-Stat=3.57
2	Meat_and_Carcass_QTL	13366532	75040316	QTL_ID=17998;Name=Average backfat thickness;Abbrev=BFT;PUBMED_ID=21926318;trait_ID=2;trait=Average backfat thickness;breed=meishan,pietrain,Wild boar;FlankMarkers=S0141,SW395;VTO_name=subcutaneous adipose thickness;CMO_name=back fat thickness;Map_Type=Linkage;Model=Mendelian;peak_cM=61.8;Significance=Significant;F-Stat=5.03
2	Meat_and_Carcass_QTL	13366532	100385940	QTL_ID=3780;Name=Drip loss;Abbrev=DRIPL;PUBMED_ID=15318717;trait_ID=37;trait=Drip loss;FlankMarkers=SW2445,SW766;PTO_name=meat water holding capacity;Map_Type=Linkage;Test_Base=Genome-wise;peak_cM=46.2;Significance=Significant;P-value=<0.05;F-Stat=8.3;Dominance_Effect=0.17;Additive_Effect=0.49
2	Meat_and_Carcass_QTL	13366532	100385940	QTL_ID=3810;Name=Off-Flavor scorf;Abbrev=OFFFLAV;PUBMED_ID=15318717;trait_ID=174;trait=Off-Flavor scorf;FlankMarkers=SW2445,SW766;PTO_name=meat flavor intensity;Map_Type=Linkage;peak_cM=51.2;Significance=Significant;P-value=<0.01;F-Stat=10.0;Dominance_Effect=0.28;Additive_Effect=0.49
2	Meat_and_Carcass_QTL	13366532	100385940	QTL_ID=3809;Name=Firmness;Abbrev=FIRM;PUBMED_ID=15318717;trait_ID=40;trait=Firmness;FlankMarkers=SW2445,SW766;PTO_name=meat firmness;Map_Type=Linkage;peak_cM=59.2;Significance=Significant;P-value=<0.05;F-Stat=6.2;Dominance_Effect=-0.00;Additive_Effect=-0.14
2	Health_QTL	13366532	131656956	QTL_ID=15066;Name=Cholesterol level;Abbrev=CHOLS;PUBMED_ID=22496488;trait_ID=578;trait=Cholesterol level;FlankMarkers=S0141,S0370;VTO_name=blood cholesterol amount;CMO_name=blood total cholesterol level;Map_Type=Linkage;Model=Mendelian;Test_Base=Genome-wise;peak_cM=73;Significance=Suggestive;LOD-score=2.8;F-Stat=12.9;Variance=1.3;Additive_Effect=2.914
2	Meat_and_Carcass_QTL	13366532	154953107	QTL_ID=5685;Name=Backfat at last rib;Abbrev=LRIBF;PUBMED_ID=17459017;trait_ID=382;trait=Backfat at last rib;breed=duroc,pietrain;FlankMarkers=S0141,SWR308;VTO_name=subcutaneous adipose thickness;CMO_name=back fat thickness, last rib;Map_Type=Linkage;Model=Mendelian;Test_Base=Genome-wise;peak_cM=48.2;Significance=Significant;P-value=<0.05;F-Stat=9.51;Variance=3.24;Dominance_Effect=-0.02;Additive_E…
2	Meat_and_Carcass_QTL	15441523	21136167	QTL_ID=3058;Name=Drip loss;Abbrev=DRIPL;PUBMED_ID=16543555;trait_ID=37;trait=Drip loss;FlankMarkers=SWR783,SW240;PTO_name=meat water holding capacity;Map_Type=Linkage;peak_cM=32;Significance=Significant;P-value=0.0513
2	Health_QTL	15441523	50079118	QTL_ID=7596;Name=Melanoma susceptibility;Abbrev=MELAN;PUBMED_ID=17066441;trait_ID=553;trait=Melanoma susceptibility;FlankMarkers=SWR783;CMO_name=disease process measurement;Map_Type=Linkage;Model=Mendelian;Test_Base=Chromosome-wise;peak_cM=25.9;Significance=Significant;P-value=<0.05
2	Meat_and_Carcass_QTL	15902392	34221548	QTL_ID=15887;Name=Stearic acid content;Abbrev=FA-C18:0;PUBMED_ID=22221022;trait_ID=250;trait=Stearic acid content;breed=duroc;FlankMarkers=SWR1445,SW1686;PTO_name=meat fatty acid C18:0 content;Map_Type=Linkage;Model=Mendelian;Test_Base=Genome-wise;peak_cM=40.8;Significance=Significant;LOD-score=2.09
2	Health_QTL	15946890	150651729	QTL_ID=37558;Name=Actinobacillus pleuropneumoniae susceptibility;Abbrev=APSUS;PUBMED_ID=24445419;trait_ID=817;trait=Actinobacillus pleuropneumoniae susceptibility;breed=german landrace,Hampshire;FlankMarkers;CMO_name=disease process measurement;Map_Type=Linkage;Model=Mendelian;Test_Base=Chromosome-wise;peak_cM=114;Significance=Significant;P-value=<0.01;F-Stat=8.67;Variance=10.34;Dominance_Effect=…
2	Health_QTL	17473237	149212234	QTL_ID=37559;Name=Actinobacillus pleuropneumoniae susceptibility;Abbrev=APSUS;PUBMED_ID=24445419;trait_ID=817;trait=Actinobacillus pleuropneumoniae susceptibility;breed=german landrace,Hampshire;FlankMarkers;CMO_name=disease process measurement;Map_Type=Linkage;Model=Mendelian;Test_Base=Chromosome-wise;peak_cM=114;Significance=Significant;P-value=<0.01;F-Stat=9.18;Variance=9.77;Dominance_Effect=-…
4	Meat_and_Carcass_QTL	31152091	41736772	QTL_ID=4894;Name=Shoulder weight;Abbrev=SHOUWT;PUBMED_ID=16104385;trait_ID=219;trait=Shoulder weight;FlankMarkers;VTO_name=forelimb mass;PTO_name=shoulder weight;Map_Type=Linkage;Model=Mendelian;Test_Base=Comparison-wise;peak_cM=53.1;Significance=Significant;P-value=0.24E-8;Additive_Effect=-0.47
4	Meat_and_Carcass_QTL	31152091	42641463	QTL_ID=4893;Name=Shoulder weight;Abbrev=SHOUWT;PUBMED_ID=16104385;trait_ID=219;trait=Shoulder weight;FlankMarkers;VTO_name=forelimb mass;PTO_name=shoulder weight;Map_Type=Linkage;Model=Mendelian;Test_Base=Comparison-wise;peak_cM=54;Significance=Significant;P-value=0.40E-8;Additive_Effect=-0.35
4	Health_QTL	12679921	45038434	QTL_ID=12288;Name=Mean corpuscular volume;Abbrev=MCV;PUBMED_ID=20584270;trait_ID=548;trait=Mean corpuscular volume;breed=large white,Landrace;FlankMarkers=SWR1998,SW938;VTO_name=erythrocyte size trait;CMO_name=mean corpuscular volume;Map_Type=Linkage;Model=Mendelian;Test_Base=Comparison-wise;peak_cM=62;Significance=Significant;P-value=3.32E-05;Likelihood_Ratio=20.63
4	Meat_and_Carcass_QTL	35289465	45803173	QTL_ID=4888;Name=Backfat at first rib;Abbrev=1RIBBFT;PUBMED_ID=16104385;trait_ID=171;trait=Backfat at first rib;FlankMarkers;VTO_name=subcutaneous adipose thickness;CMO_name=back fat thickness, 1st rib;Map_Type=Linkage;Model=Mendelian;Test_Base=Comparison-wise;peak_cM=56.9;Significance=Significant;P-value=0.55E-10;Additive_Effect=0.29
4	Meat_and_Carcass_QTL	31920321	47696557	QTL_ID=32111;Name=Linoleic acid content;Abbrev=FA-C18:2;PUBMED_ID=24295214;trait_ID=93;trait=Linoleic acid content;breed=iberian,Landrace;FlankMarkers=rs81381675,rs80948476;PTO_name=meat fatty acid cis-9,cis-12-C18:2 content;Map_Type=Genome;Model=Mendelian;Test_Base=Experiment-wise;peak_cM=36;Significance=Significant;P-value=<0.05;Additive_Effect=-1.11
4	Meat_and_Carcass_QTL	26583551	49504970	QTL_ID=4891;Name=Carcass length;Abbrev=CRCL;PUBMED_ID=16104385;trait_ID=75;trait=Carcass length;FlankMarkers;PTO_name=dressed carcass length;CMO_name=carcass length;Map_Type=Linkage;Model=Mendelian;Test_Base=Comparison-wise;peak_cM=53.1;Significance=Significant;P-value=0.12E-7;Additive_Effect=-1.49
4	Meat_and_Carcass_QTL	4064787	52626380	QTL_ID=161;Name=Taste intensity;Abbrev=ITASTE;PUBMED_ID=11309662;trait_ID=175;trait=Taste intensity;FlankMarkers=S0227,SW2049,SW35;PTO_name=meat flavor intensity;Map_Type=Linkage;peak_cM=27.1;Significance=Significant;P-value=.007
4	Health_QTL	22799207	52626380	QTL_ID=21333;Name=White blood cell number;Abbrev=WBC;PUBMED_ID=22509953;trait_ID=99;trait=White blood cell number;breed=Landrace;FlankMarkers=SWR2179,S0175;VTO_name=leukocyte quantity;CMO_name=total white blood cell count;Map_Type=Linkage;Model=Mendelian;Test_Base=Genome-wise;peak_cM=45.8;Significance=Suggestive;LOD-score=1.41
4	Production_QTL	34252554	52626380	QTL_ID=510;Name=Body weight (weaning);Abbrev=WWT;PUBMED_ID=9814894;trait_ID=199;trait=Body weight (weaning);FlankMarkers=SW871,S0175;VTO_name=body mass;CMO_name=body weight;Map_Type=Linkage;peak_cM=51;Significance=Suggestive;F-Stat=4.18
4	Meat_and_Carcass_QTL	38811711	52626380	QTL_ID=4280;Name=Loin muscle depth;Abbrev=LMDEP;PUBMED_ID=17179536;trait_ID=220;trait=Loin muscle depth;FlankMarkers;VTO_name=longissimus thoracis muscle thickness;Map_Type=Linkage;peak_cM=56;P-value=<0.05
4	Meat_and_Carcass_Association	38811711	52626380	QTL_ID=18033;Name=Marbling;Abbrev=MARB;PUBMED_ID=21846497;trait_ID=17;trait=Marbling;FlankMarkers=AFABPMS;VTO_name=intramuscular adipose amount;PTO_name=intramuscular fat content;Map_Type=Linkage;Model=Mendelian;peak_cM=56;Significance=Significant;P-value=0.016;F-Stat=3.95;gene_ID=399533;gene_IDsrc=NCBIgene
4	Meat_and_Carcass_Association	38811711	52626380	QTL_ID=18034;Name=Intramuscular fat content;Abbrev=IMF;PUBMED_ID=21846497;trait_ID=16;trait=Intramuscular fat content;FlankMarkers=AFABPMS;VTO_name=intramuscular adipose amount;PTO_name=intramuscular fat content;Map_Type=Linkage;Model=Mendelian;peak_cM=56;Significance=Significant;P-value=<0.0001;F-Stat=58.659;gene_ID=399533;gene_IDsrc=NCBIgene
4	Meat_and_Carcass_QTL	38811711	52626380	QTL_ID=144;Name=Intramuscular fat content;Abbrev=IMF;PUBMED_ID=11219443;trait_ID=16;trait=Intramuscular fat content;FlankMarkers=AFABPMS;VTO_name=intramuscular adipose amount;PTO_name=intramuscular fat content;Map_Type=Linkage;peak_cM=56;P-value=< 0.05
4	Production_QTL	35505533	61134234	QTL_ID=6505;Name=Humerus length;Abbrev=HUML;PUBMED_ID=18840302;trait_ID=541;trait=Humerus length;breed=duroc,Erhualian;FlankMarkers;VTO_name=humerus length;CMO_name=humerus length;Map_Type=Linkage;Model=Mendelian;Test_Base=Genome-wise;peak_cM=54.2;Significance=Significant;P-value=<0.01;F-Stat=11.2;Variance=1.5;Additive_Effect=0.18
4	Production_QTL	35505533	61134234	QTL_ID=6506;Name=Ulna length;Abbrev=ULNAL;PUBMED_ID=18840302;trait_ID=543;trait=Ulna length;breed=duroc,Erhualian;FlankMarkers;VTO_name=ulna length;CMO_name=ulna length;Map_Type=Linkage;Model=Mendelian;Test_Base=Genome-wise;peak_cM=54.2;Significance=Significant;P-value=<0.01;F-Stat=20.5;Variance=2.8;Additive_Effect=0.26
4	Exterior_QTL	35505533	61134234	QTL_ID=13333;Name=Cervical vertebra length;Abbrev=CVERTL;PUBMED_ID=20528845;trait_ID=603;trait=Cervical vertebra length;breed=duroc,Erhualian;FlankMarkers;CMO_name=cervical vertebra length;Map_Type=Linkage;Model=Mendelian;Test_Base=Genome-wise;peak_cM=54.2;Significance=Significant;P-value=<0.05;F-Stat=25.6;Variance=4.8;Dominance_Effect=-0.01;Additive_Effect=-0.06
4	Exterior_QTL	35505533	61134234	QTL_ID=13339;Name=Cervical vertebra length;Abbrev=CVERTL;PUBMED_ID=20528845;trait_ID=603;trait=Cervical vertebra length;breed=duroc,Erhualian;FlankMarkers;CMO_name=cervical vertebra length;Map_Type=Linkage;Model=Mendelian;Test_Base=Genome-wise;peak_cM=54.2;Significance=Significant;P-value=<0.05;F-Stat=27.7;Variance=5.1;Dominance_Effect=0.00;Additive_Effect=-0.07
4	Meat_and_Carcass_QTL	36176300	61134234	QTL_ID=5076;Name=Carcass length;Abbrev=CRCL;PUBMED_ID=17121606;trait_ID=75;trait=Carcass length;breed=iberian,Landrace;FlankMarkers;PTO_name=dressed carcass length;CMO_name=carcass length;Map_Type=Linkage;Model=Mendelian;Test_Base=Comparison-wise;peak_cM=54.4;Significance=Significant;P-value=2E-8
4	Meat_and_Carcass_Association	37144882	61134234	QTL_ID=5084;Name=Backfat at first rib;Abbrev=1RIBBFT;PUBMED_ID=17121606;trait_ID=171;trait=Backfat at first rib;breed=iberian,Landrace;FlankMarkers;VTO_name=subcutaneous adipose thickness;CMO_name=back fat thickness, 1st rib;Map_Type=Linkage;Model=Mendelian;Test_Base=Comparison-wise;peak_cM=45;Significance=Significant;P-value=6E-11
4	Meat_and_Carcass_Association	37144882	61134234	QTL_ID=5085;Name=Backfat at last rib;Abbrev=LRIBF;PUBMED_ID=17121606;trait_ID=382;trait=Backfat at last rib;breed=iberian,Landrace;FlankMarkers;VTO_name=subcutaneous adipose thickness;CMO_name=back fat thickness, last rib;Map_Type=Linkage;Model=Mendelian;Test_Base=Comparison-wise;peak_cM=45;Significance=Significant;P-value=1E-9
4	Meat_and_Carcass_Association	37144882	61134234	QTL_ID=5086;Name=Backfat between 3rd and 4th last ribs;Abbrev=SCF;PUBMED_ID=17121606;trait_ID=442;trait=Backfat between 3rd and 4th last ribs;breed=iberian,Landrace;FlankMarkers;VTO_name=subcutaneous adipose thickness;CMO_name=back fat thickness;Map_Type=Linkage;Model=Mendelian;Test_Base=Comparison-wise;peak_cM=45;Significance=Significant;P-value=7E-12
4	Meat_and_Carcass_Association	37144882	61134234	QTL_ID=5087;Name=Shoulder weight;Abbrev=SHOUWT;PUBMED_ID=17121606;trait_ID=219;trait=Shoulder weight;breed=iberian,Landrace;FlankMarkers;VTO_name=forelimb mass;PTO_name=shoulder weight;Map_Type=Linkage;Model=Mendelian;Test_Base=Comparison-wise;peak_cM=45;Significance=Significant;P-value=2E-11
4	Meat_and_Carcass_Association	37144882	61134234	QTL_ID=5088;Name=Carcass length;Abbrev=CRCL;PUBMED_ID=17121606;trait_ID=75;trait=Carcass length;breed=iberian,Landrace;FlankMarkers;PTO_name=dressed carcass length;CMO_name=carcass length;Map_Type=Linkage;Model=Mendelian;Test_Base=Comparison-wise;peak_cM=45;Significance=Significant;P-value=6E-7
4	Production_Association	37144882	61134234	QTL_ID=5089;Name=Body weight (slaughter);Abbrev=ENDWT;PUBMED_ID=17121606;trait_ID=154;trait=Body weight (slaughter);breed=iberian,Landrace;FlankMarkers;VTO_name=body mass;CMO_name=body weight;Map_Type=Linkage;Model=Mendelian;Test_Base=Comparison-wise;peak_cM=45;Significance=Suggestive;P-value=0.06
4	Production_QTL	38142432	61924032	QTL_ID=5095;Name=Body weight (slaughter);Abbrev=ENDWT;PUBMED_ID=17121606;trait_ID=154;trait=Body weight (slaughter);breed=iberian,Landrace;FlankMarkers;VTO_name=body mass;CMO_name=body weight;Map_Type=Linkage;Model=Mendelian;Test_Base=Comparison-wise;peak_cM=55.9;Significance=Significant;P-value=0.02
4	Meat_and_Carcass_QTL	38142432	61924032	QTL_ID=3869;Name=Loin muscle area;Abbrev=LMA;PUBMED_ID=11808631;trait_ID=86;trait=Loin muscle area;FlankMarkers=SW35;VTO_name=longissimus thoracis muscle area;Map_Type=Linkage;peak_cM=55.9;P-value=<0.05
4	Meat_and_Carcass_Association	38142432	61924032	QTL_ID=7266;Name=Shoulder subcutaneous fat thickness;Abbrev=SHOUFATD;PUBMED_ID=17032783;trait_ID=321;trait=Shoulder subcutaneous fat thickness;breed=iberian,Landrace;FlankMarkers=SW35;VTO_name=subcutaneous adipose thickness;Map_Type=Linkage;Model=Mendelian;Test_Base=Comparison-wise;peak_cM=55.9;Significance=Significant;P-value=4E-10
4	Meat_and_Carcass_Association	38142432	61924032	QTL_ID=7273;Name=Backfat at last rib;Abbrev=LRIBF;PUBMED_ID=17032783;trait_ID=382;trait=Backfat at last rib;breed=iberian,Landrace;FlankMarkers=SW35;VTO_name=subcutaneous adipose thickness;CMO_name=back fat thickness, last rib;Map_Type=Linkage;Model=Mendelian;Test_Base=Comparison-wise;peak_cM=55.9;Significance=Significant;P-value=5E-10
4	Meat_and_Carcass_Association	38142432	61924032	QTL_ID=7279;Name=Shoulder weight;Abbrev=SHOUWT;PUBMED_ID=17032783;trait_ID=219;trait=Shoulder weight;breed=iberian,Landrace;FlankMarkers=SW35;VTO_name=forelimb mass;PTO_name=shoulder weight;Map_Type=Linkage;Model=Mendelian;Test_Base=Comparison-wise;peak_cM=55.9;Significance=Significant;P-value=5E-8
4	Meat_and_Carcass_Association	38142432	61924032	QTL_ID=7286;Name=Carcass length;Abbrev=CRCL;PUBMED_ID=17032783;trait_ID=75;trait=Carcass length;breed=iberian,Landrace;FlankMarkers=SW35;PTO_name=dressed carcass length;CMO_name=carcass length;Map_Type=Linkage;Model=Mendelian;Test_Base=Comparison-wise;peak_cM=55.9;Significance=Significant;P-value=1E-6
4	Production_Association	38142432	61924032	QTL_ID=7290;Name=Body weight (slaughter);Abbrev=ENDWT;PUBMED_ID=17032783;trait_ID=154;trait=Body weight (slaughter);breed=iberian,Landrace;FlankMarkers=SW35;VTO_name=body mass;CMO_name=body weight;Map_Type=Linkage;Model=Mendelian;Test_Base=Comparison-wise;peak_cM=55.9;Significance=Significant;P-value=0.02
4	Meat_and_Carcass_Association	38888198	61924032	QTL_ID=7263;Name=Shoulder subcutaneous fat thickness;Abbrev=SHOUFATD;PUBMED_ID=17032783;trait_ID=321;trait=Shoulder subcutaneous fat thickness;breed=iberian,Landrace;FlankMarkers;VTO_name=subcutaneous adipose thickness;Map_Type=Linkage;Model=Mendelian;Test_Base=Comparison-wise;peak_cM=56.1;Significance=Significant;P-value=1E-10;gene_ID=399533;gene_IDsrc=NCBIgene
4	Meat_and_Carcass_Association	38888198	61924032	QTL_ID=7264;Name=Shoulder subcutaneous fat thickness;Abbrev=SHOUFATD;PUBMED_ID=17032783;trait_ID=321;trait=Shoulder subcutaneous fat thickness;breed=iberian,Landrace;FlankMarkers;VTO_name=subcutaneous adipose thickness;Map_Type=Linkage;Model=Mendelian;Test_Base=Comparison-wise;peak_cM=56.1;Significance=Significant;P-value=2E-8;gene_ID=399533;gene_IDsrc=NCBIgene
4	Meat_and_Carcass_Association	38888198	61924032	QTL_ID=7265;Name=Shoulder subcutaneous fat thickness;Abbrev=SHOUFATD;PUBMED_ID=17032783;trait_ID=321;trait=Shoulder subcutaneous fat thickness;breed=iberian,Landrace;FlankMarkers;VTO_name=subcutaneous adipose thickness;Map_Type=Linkage;Model=Mendelian;Test_Base=Comparison-wise;peak_cM=56.1;Significance=Significant;P-value=0.00001;gene_ID=399533;gene_IDsrc=NCBIgene
4	Meat_and_Carcass_Association	38888198	61924032	QTL_ID=7270;Name=Backfat at last rib;Abbrev=LRIBF;PUBMED_ID=17032783;trait_ID=382;trait=Backfat at last rib;breed=iberian,Landrace;FlankMarkers;VTO_name=subcutaneous adipose thickness;CMO_name=back fat thickness, last rib;Map_Type=Linkage;Model=Mendelian;Test_Base=Comparison-wise;peak_cM=56.1;Significance=Significant;P-value=4E-9;gene_ID=399533;gene_IDsrc=NCBIgene
4	Meat_and_Carcass_Association	38888198	61924032	QTL_ID=7271;Name=Backfat at last rib;Abbrev=LRIBF;PUBMED_ID=17032783;trait_ID=382;trait=Backfat at last rib;breed=iberian,Landrace;FlankMarkers;VTO_name=subcutaneous adipose thickness;CMO_name=back fat thickness, last rib;Map_Type=Linkage;Model=Mendelian;Test_Base=Comparison-wise;peak_cM=56.1;Significance=Significant;P-value=1E-9;gene_ID=399533;gene_IDsrc=NCBIgene
4	Meat_and_Carcass_Association	38888198	61924032	QTL_ID=7272;Name=Backfat at last rib;Abbrev=LRIBF;PUBMED_ID=17032783;trait_ID=382;trait=Backfat at last rib;breed=iberian,Landrace;FlankMarkers;VTO_name=subcutaneous adipose thickness;CMO_name=back fat thickness, last rib;Map_Type=Linkage;Model=Mendelian;Test_Base=Comparison-wise;peak_cM=56.1;Significance=Significant;P-value=4E-7;gene_ID=399533;gene_IDsrc=NCBIgene
4	Meat_and_Carcass_Association	38888198	61924032	QTL_ID=7277;Name=Shoulder weight;Abbrev=SHOUWT;PUBMED_ID=17032783;trait_ID=219;trait=Shoulder weight;breed=iberian,Landrace;FlankMarkers;VTO_name=forelimb mass;PTO_name=shoulder weight;Map_Type=Linkage;Model=Mendelian;Test_Base=Comparison-wise;peak_cM=56.1;Significance=Significant;P-value=5E-8;gene_ID=399533;gene_IDsrc=NCBIgene
4	Meat_and_Carcass_Association	38888198	61924032	QTL_ID=7278;Name=Shoulder weight;Abbrev=SHOUWT;PUBMED_ID=17032783;trait_ID=219;trait=Shoulder weight;breed=iberian,Landrace;FlankMarkers;VTO_name=forelimb mass;PTO_name=shoulder weight;Map_Type=Linkage;Model=Mendelian;Test_Base=Comparison-wise;peak_cM=56.1;Significance=Significant;P-value=0.002;gene_ID=399533;gene_IDsrc=NCBIgene
4	Meat_and_Carcass_Association	38888198	61924032	QTL_ID=7283;Name=Carcass length;Abbrev=CRCL;PUBMED_ID=17032783;trait_ID=75;trait=Carcass length;breed=iberian,Landrace;FlankMarkers;PTO_name=dressed carcass length;CMO_name=carcass length;Map_Type=Linkage;Model=Mendelian;Test_Base=Comparison-wise;peak_cM=56.1;Significance=Significant;P-value=4E-8;gene_ID=399533;gene_IDsrc=NCBIgene
4	Meat_and_Carcass_Association	38888198	61924032	QTL_ID=7284;Name=Carcass length;Abbrev=CRCL;PUBMED_ID=17032783;trait_ID=75;trait=Carcass length;breed=iberian,Landrace;FlankMarkers;PTO_name=dressed carcass length;CMO_name=carcass length;Map_Type=Linkage;Model=Mendelian;Test_Base=Comparison-wise;peak_cM=56.1;Significance=Significant;P-value=0.001;gene_ID=399533;gene_IDsrc=NCBIgene
4	Meat_and_Carcass_Association	38888198	61924032	QTL_ID=7285;Name=Carcass length;Abbrev=CRCL;PUBMED_ID=17032783;trait_ID=75;trait=Carcass length;breed=iberian,Landrace;FlankMarkers;PTO_name=dressed carcass length;CMO_name=carcass length;Map_Type=Linkage;Model=Mendelian;Test_Base=Comparison-wise;peak_cM=56.1;Significance=Significant;P-value=0.03;gene_ID=399533;gene_IDsrc=NCBIgene
4	Meat_and_Carcass_QTL	38888198	61924032	QTL_ID=8979;Name=Spleen weight;Abbrev=SPLWT;PUBMED_ID=19397518;trait_ID=581;trait=Spleen weight;breed=duroc,Erhualian;FlankMarkers;VTO_name=spleen mass;CMO_name=spleen weight;Map_Type=Linkage;Model=Mendelian;Test_Base=Genome-wise;peak_cM=56.1;Significance=Significant;P-value=<0.01;F-Stat=26.3;Variance=4.5;Dominance_Effect=-2.48;Additive_Effect=-8.36
4	Meat_and_Carcass_QTL	38888198	61924032	QTL_ID=13292;Name=Spleen weight;Abbrev=SPLWT;PUBMED_ID=20528845;trait_ID=581;trait=Spleen weight;breed=duroc,Erhualian;FlankMarkers;VTO_name=spleen mass;CMO_name=spleen weight;Map_Type=Linkage;Model=Mendelian;Test_Base=Genome-wise;peak_cM=56.1;Significance=Significant;P-value=<0.05;F-Stat=40.5;Variance=8.5;Dominance_Effect=-3.96;Additive_Effect=-11.84
4	Meat_and_Carcass_QTL	131971	62356198	QTL_ID=12481;Name=Backfat at last rib;Abbrev=LRIBF;PUBMED_ID=ISU0042;trait_ID=382;trait=Backfat at last rib;FlankMarkers;VTO_name=subcutaneous adipose thickness;CMO_name=back fat thickness, last rib;Map_Type=Linkage;Model=n/a;Test_Base=Chromosome-wise;peak_cM=100;Significance=Significant;F-Stat=5.90;Additive_Effect=1.804
4	Production_QTL	35171154	64690588	QTL_ID=17561;Name=Body weight (birth);Abbrev=BW;PUBMED_ID=21108822;trait_ID=153;trait=Body weight (birth);breed=large white,meishan,Landrace;FlankMarkers;VTO_name=body mass;CMO_name=body weight;Map_Type=Linkage;Model=Mendelian;Test_Base=Chromosome-wise;peak_cM=59.2;Significance=Significant;P-value=<0.05;Likelihood_Ratio=82.1
4	Production_QTL	26607063	69099745	QTL_ID=21225;Name=Body weight (30 weeks);Abbrev=Wt;PUBMED_ID=22497573;trait_ID=773;trait=Body weight (30 weeks);breed=duroc,Erhualian;FlankMarkers;VTO_name=body mass;CMO_name=body weight;Map_Type=Linkage;Model=Mendelian;Test_Base=Genome-wise;peak_cM=58.1;Significance=Significant;P-value=<0.01;F-Stat=22.5;Variance=3.12;Dominance_Effect=-0.43;Additive_Effect=4.02
4	Production_QTL	26607063	69623853	QTL_ID=17545;Name=Body weight (birth);Abbrev=BW;PUBMED_ID=21108822;trait_ID=153;trait=Body weight (birth);breed=large white,meishan;FlankMarkers;VTO_name=body mass;CMO_name=body weight;Map_Type=Linkage;Model=Mendelian;Test_Base=Chromosome-wise;peak_cM=59.2;Significance=Significant;P-value=<0.01;Likelihood_Ratio=61.3
4	Reproduction_QTL	4064787	71152561	QTL_ID=5225;Name=Teat number;Abbrev=TNUM;PUBMED_ID=18651874;trait_ID=167;trait=Teat number;breed=large white,meishan;FlankMarkers;VTO_name=nipple quantity;CMO_name=teat number;Map_Type=Linkage;Model=Mendelian;Test_Base=Chromosome-wise;peak_cM=53.4;Significance=Significant;P-value=<0.05;F-Stat=5.42;Variance=2.59;Dominance_Effect=-0.25;Additive_Effect=-0.29
4	Meat_and_Carcass_QTL	12618993	71310074	QTL_ID=159;Name=Subacid smell;Abbrev=SASMELL;PUBMED_ID=11309662;trait_ID=178;trait=Subacid smell;FlankMarkers=S0301,S0001,SW839;PTO_name=meat odor intensity;Map_Type=Linkage;peak_cM=41.8;Significance=Significant;P-value=.002
4	Meat_and_Carcass_QTL	38684579	71310074	QTL_ID=12828;Name=Adipocyte diameter;Abbrev=ADIPDI;PUBMED_ID=20667088;trait_ID=656;trait=Adipocyte diameter;breed=pietrain,Wild boar;FlankMarkers=SW2128,SW1073;VTO_name=white adipocyte size trait;CMO_name=adipocyte diameter;Map_Type=Linkage;Model=Mendelian;Test_Base=Genome-wise;peak_cM=53.0;Significance=Significant;P-value=<0.05;F-Stat=9.7;Variance=5.8;Dominance_Effect=-0.05;Additive_Effect=-0.15
4	Meat_and_Carcass_QTL	38684579	71310074	QTL_ID=12827;Name=Adipocyte diameter;Abbrev=ADIPDI;PUBMED_ID=20667088;trait_ID=656;trait=Adipocyte diameter;breed=pietrain,Wild boar;FlankMarkers=SW2128,SW1073;VTO_name=white adipocyte size trait;CMO_name=adipocyte diameter;Map_Type=Linkage;Model=Mendelian;Test_Base=Genome-wise;peak_cM=54.7;Significance=Significant;P-value=<0.05;F-Stat=9.9;Variance=5.9;Dominance_Effect=-4.26;Additive_Effect=-15.18
4	Meat_and_Carcass_QTL	131971	75369864	QTL_ID=3093;Name=Average backfat thickness;Abbrev=BFT;PUBMED_ID=8134840;trait_ID=2;trait=Average backfat thickness;FlankMarkers=S0001,ATP1A1;VTO_name=subcutaneous adipose thickness;CMO_name=back fat thickness;Map_Type=Linkage;peak_cM=3;Significance=Significant;F-Stat=18;Variance=17.6;Dominance_Effect=1.47;Additive_Effect=2.3;gene_ID=18821;gene_IDsrc=NCBIgene
4	Production_QTL	32256842	76850856	QTL_ID=21226;Name=Body weight (34 weeks);Abbrev=Wt;PUBMED_ID=22497573;trait_ID=772;trait=Body weight (34 weeks);breed=duroc,Erhualian;FlankMarkers;VTO_name=body mass;CMO_name=body weight;Map_Type=Linkage;Model=Mendelian;Test_Base=Genome-wise;peak_cM=58.1;Significance=Significant;P-value=<0.01;F-Stat=38.82;Variance=5.94;Dominance_Effect=-1.32;Additive_Effect=5.39
4	Meat_and_Carcass_QTL	39855897	76850856	QTL_ID=21223;Name=Abdominal fat weight;Abbrev=ABDF;PUBMED_ID=22497573;trait_ID=1;trait=Abdominal fat weight;breed=duroc,Erhualian;FlankMarkers;VTO_name=abdominal adipose amount;CMO_name=abdominal fat weight;Map_Type=Linkage;Model=Mendelian;Test_Base=Genome-wise;peak_cM=65.2;Significance=Significant;P-value=<0.01;F-Stat=56.25;Variance=7.05;Dominance_Effect=-0.02;Additive_Effect=-0.10
4	Production_QTL	12618993	77094703	QTL_ID=442;Name=Average daily gain;Abbrev=ADG;PUBMED_ID=9883502;trait_ID=144;trait=Average daily gain;FlankMarkers=S0301,S0001,S0107;VTO_name=postnatal growth trait;CMO_name=average daily body weight gain;Map_Type=Linkage;Test_Base=-;peak_cM=41.8;Significance=-;F-Stat=13.60;Dominance_Effect=13.8;Additive_Effect=33.70
4	Meat_and_Carcass_QTL	33070836	78758261	QTL_ID=17546;Name=Belly weight;Abbrev=BELLYWT;PUBMED_ID=21108822;trait_ID=74;trait=Belly weight;breed=large white,meishan;FlankMarkers;PTO_name=belly weight;Map_Type=Linkage;Model=Mendelian;Test_Base=Chromosome-wise;peak_cM=62.1;Significance=Significant;P-value=<0.01;Likelihood_Ratio=56.9
4	Meat_and_Carcass_QTL	131971	80511752	QTL_ID=12492;Name=Heart weight;Abbrev=HWT;PUBMED_ID=ISU0042;trait_ID=282;trait=Heart weight;FlankMarkers;VTO_name=heart mass;CMO_name=heart weight;Map_Type=Linkage;Model=n/a;Test_Base=Chromosome-wise;peak_cM=90;F-Stat=5.77;Additive_Effect=-0.012
4	Meat_and_Carcass_QTL	4064787	82084284	QTL_ID=313;Name=Intramuscular fat content;Abbrev=IMF;PUBMED_ID=10430592;trait_ID=16;trait=Intramuscular fat content;FlankMarkers=S0227,S0217;VTO_name=intramuscular adipose amount;PTO_name=intramuscular fat content;Map_Type=Linkage;peak_cM=65;Significance=Suggestive;F-Stat=7.76;Dominance_Effect=-0.1;Additive_Effect=0.18
4	Production_QTL	23809394	82084284	QTL_ID=8802;Name=Body weight;Abbrev=BW;PUBMED_ID=22443659;trait_ID=564;trait=Body weight;breed=large white,meishan;FlankMarkers=S0001,SW1089;VTO_name=body mass;CMO_name=body weight;Map_Type=Linkage;Model=Mendelian;Test_Base=Genome-wise;peak_cM=47.2;Significance=Significant;P-value=<0.05;Likelihood_Ratio=62.1
4	Production_QTL	23809394	82084284	QTL_ID=8801;Name=Body weight;Abbrev=BW;PUBMED_ID=22443659;trait_ID=564;trait=Body weight;breed=large white,meishan;FlankMarkers=S0001,SW1089;VTO_name=body mass;CMO_name=body weight;Map_Type=Linkage;Model=Mendelian;Test_Base=Chromosome-wise;peak_cM=57.1;Significance=Significant;P-value=<0.05;F-Stat=8.35;Variance=3.3;Dominance_Effect=1.9;Additive_Effect=-5.4
4	Production_QTL	23809394	82084284	QTL_ID=8947;Name=Physis score;Abbrev=PHYSC;PUBMED_ID=ISU0038;trait_ID=601;trait=Physis score;breed=large white,meishan;FlankMarkers=S0001,S0217;VTO_name=epiphyseal plate morphology trait;Map_Type=Linkage;Model=Mendelian;Test_Base=Comparison-wise;peak_cM=58.6;Significance=Significant;P-value=<0.05;F-Stat=4.65;Variance=0.029;Dominance_Effect=0.340;Additive_Effect=-0.150
4	Reproduction_QTL	23809394	82084284	QTL_ID=8817;Name=Corpus luteum number;Abbrev=CLN;PUBMED_ID=22443659;trait_ID=160;trait=Corpus luteum number;breed=large white,meishan;FlankMarkers=S0001,SW1089;VTO_name=corpus luteum quantity;Map_Type=Linkage;Model=Mendelian;Test_Base=Genome-wise;peak_cM=65.4;Significance=Significant;P-value=<0.05;F-Stat=10.8;Variance=3.2;Dominance_Effect=0.53;Additive_Effect=-0.66
4	Meat_and_Carcass_QTL	35289465	84951475	QTL_ID=10;Name=Carcass length;Abbrev=CRCL;PUBMED_ID=9781480;trait_ID=75;trait=Carcass length;FlankMarkers=SW2454,SW724,SW1967;PTO_name=dressed carcass length;CMO_name=carcass length;Map_Type=Linkage;peak_cM=62.3;Significance=Suggestive;F-Stat=9.31
4	Meat_and_Carcass_QTL	26069212	85032058	QTL_ID=4890;Name=Carcass length;Abbrev=CRCL;PUBMED_ID=16104385;trait_ID=75;trait=Carcass length;FlankMarkers;PTO_name=dressed carcass length;CMO_name=carcass length;Map_Type=Linkage;Model=Mendelian;Test_Base=Comparison-wise;peak_cM=54.4;Significance=Significant;P-value=0.19E-7;Additive_Effect=-1.17
4	Meat_and_Carcass_QTL	11844192	85834188	QTL_ID=17544;Name=Head weight;Abbrev=HEADWT;PUBMED_ID=21108822;trait_ID=83;trait=Head weight;breed=large white,meishan;FlankMarkers;VTO_name=head mass;Map_Type=Linkage;Model=Mendelian;Test_Base=Chromosome-wise;peak_cM=45.1;Significance=Suggestive;P-value=<0.10;Likelihood_Ratio=44.6
4	Meat_and_Carcass_QTL	23266114	93366673	QTL_ID=270;Name=Average backfat thickness;Abbrev=BFT;PUBMED_ID=9611214;trait_ID=2;trait=Average backfat thickness;FlankMarkers=S0001,S0107,-;VTO_name=subcutaneous adipose thickness;CMO_name=back fat thickness;Map_Type=Linkage;peak_cM=66.1;Significance=Significant;F-Stat=18.60;Dominance_Effect=0.43;Additive_Effect=2.03
4	Production_QTL	39855897	93366673	QTL_ID=174;Name=Body weight (birth);Abbrev=BW;PUBMED_ID=11403749;trait_ID=153;trait=Body weight (birth);FlankMarkers=-,SW1089,-;VTO_name=body mass;CMO_name=body weight;Map_Type=Linkage;peak_cM=69.6;Significance=Suggestive;F-Stat=11.90
4	Production_QTL	39855897	93366673	QTL_ID=176;Name=body weight (10 weeks);Abbrev=Wt;PUBMED_ID=11403749;trait_ID=181;trait=body weight (10 weeks);FlankMarkers=SW1089;VTO_name=body mass;CMO_name=body weight;Map_Type=Linkage;peak_cM=69.6;F-Stat=28.30
4	Reproduction_QTL	5244479	95136118	QTL_ID=5256;Name=Teat number;Abbrev=TNUM;PUBMED_ID=18651874;trait_ID=167;trait=Teat number;breed=large white,meishan;FlankMarkers;VTO_name=nipple quantity;CMO_name=teat number;Map_Type=Linkage;Model=Mendelian;Test_Base=Chromosome-wise;peak_cM=52;Significance=Significant;P-value=<0.05;F-Stat=6.11;Variance=1.87
4	Meat_and_Carcass_QTL	7281654	95345742	QTL_ID=21233;Name=Intestinal fat weight;Abbrev=CFW;PUBMED_ID=22497573;trait_ID=302;trait=Intestinal fat weight;breed=duroc,Erhualian;FlankMarkers;VTO_name=intestinal adipose mass;Map_Type=Linkage;Model=Mendelian;Test_Base=Genome-wise;peak_cM=60.2;Significance=Significant;P-value=<0.01;F-Stat=10.86;Variance=1.55;Dominance_Effect=-0.05;Additive_Effect=-0.05
4	Production_QTL	23809394	96936045	QTL_ID=444;Name=Average daily gain;Abbrev=ADG;PUBMED_ID=9883502;trait_ID=144;trait=Average daily gain;FlankMarkers=S0001,S0217,S0073;VTO_name=postnatal growth trait;CMO_name=average daily body weight gain;Map_Type=Linkage;Test_Base=-;peak_cM=69.6;Significance=-;F-Stat=14.80;Dominance_Effect=10.2;Additive_Effect=43.40
4	Meat_and_Carcass_QTL	33323681	96936045	QTL_ID=21232;Name=Shoulder subcutaneous fat thickness;Abbrev=SHOUFATD;PUBMED_ID=22497573;trait_ID=321;trait=Shoulder subcutaneous fat thickness;breed=duroc,Erhualian;FlankMarkers;VTO_name=subcutaneous adipose thickness;Map_Type=Linkage;Model=Mendelian;Test_Base=Genome-wise;peak_cM=68.6;Significance=Significant;P-value=<0.01;F-Stat=27.61;Variance=3.54;Dominance_Effect=-0.02;Additive_Effect=-0.22
4	Production_QTL	12618993	102054630	QTL_ID=443;Name=Average daily gain;Abbrev=ADG;PUBMED_ID=9883502;trait_ID=144;trait=Average daily gain;FlankMarkers=S0301,S0217,S0214;VTO_name=postnatal growth trait;CMO_name=average daily body weight gain;Map_Type=Linkage;Test_Base=-;peak_cM=69.6;Significance=-;F-Stat=20.20;Dominance_Effect=7.7;Additive_Effect=23.60
4	Production_QTL	23809394	102054630	QTL_ID=3035;Name=Average daily gain;Abbrev=ADG;PUBMED_ID=16483545;trait_ID=144;trait=Average daily gain;FlankMarkers=S0001,S0214;VTO_name=postnatal growth trait;CMO_name=average daily body weight gain;Map_Type=Linkage;peak_cM=62;Significance=Significant;F-Stat=5.63;Dominance_Effect=-9.38;Additive_Effect=32.97
4	Meat_and_Carcass_QTL	23809394	102054630	QTL_ID=3032;Name=Loin muscle area;Abbrev=LMA;PUBMED_ID=16483545;trait_ID=86;trait=Loin muscle area;FlankMarkers=S0001,S0214;VTO_name=longissimus thoracis muscle area;Map_Type=Linkage;peak_cM=63;Significance=Significant;F-Stat=5.65;Dominance_Effect=0.61;Additive_Effect=1.44
4	Meat_and_Carcass_QTL	23809394	102054630	QTL_ID=3033;Name=Carcass length;Abbrev=CRCL;PUBMED_ID=16483545;trait_ID=75;trait=Carcass length;FlankMarkers=S0001,S0214;PTO_name=dressed carcass length;CMO_name=carcass length;Map_Type=Linkage;peak_cM=63;Significance=Significant;F-Stat=14.48;Dominance_Effect=-0.13;Additive_Effect=1.90
4	Meat_and_Carcass_QTL	23809394	102054630	QTL_ID=3034;Name=Average backfat thickness;Abbrev=BFT;PUBMED_ID=16483545;trait_ID=2;trait=Average backfat thickness;FlankMarkers=S0001,S0214;VTO_name=subcutaneous adipose thickness;CMO_name=back fat thickness;Map_Type=Linkage;peak_cM=63;Significance=Significant;F-Stat=9.08;Dominance_Effect=0.05;Additive_Effect=-0.33
4	Meat_and_Carcass_QTL	23809394	102054630	QTL_ID=461;Name=Loin muscle area;Abbrev=LMA;PUBMED_ID=11956764;trait_ID=86;trait=Loin muscle area;FlankMarkers=S0001,STS Bo1,S0214;VTO_name=longissimus thoracis muscle area;Map_Type=Linkage;peak_cM=63;Significance=Suggestive;P-value=<0.001;F-Stat=15.70;Dominance_Effect=0.57;Additive_Effect=1.50
4	Meat_and_Carcass_QTL	23809394	102054630	QTL_ID=462;Name=Carcass length;Abbrev=CRCL;PUBMED_ID=11956764;trait_ID=75;trait=Carcass length;FlankMarkers=S0001,STS Bo1,S0214;PTO_name=dressed carcass length;CMO_name=carcass length;Map_Type=Linkage;peak_cM=63;Significance=Suggestive;P-value=<0.001;F-Stat=35.20;Dominance_Effect=-0.23;Additive_Effect=1.80
4	Meat_and_Carcass_QTL	23809394	102054630	QTL_ID=463;Name=backfat at mid-back;Abbrev=BFM;PUBMED_ID=11956764;trait_ID=11;trait=backfat at mid-back;FlankMarkers=S0001,STS Bo1,S0214;VTO_name=subcutaneous adipose thickness;CMO_name=back fat thickness, midpoint;Map_Type=Linkage;peak_cM=63;Significance=Suggestive;P-value=<0.001;F-Stat=24.40;Dominance_Effect=0.06;Additive_Effect=-0.33
4	Health_QTL	23809394	102054630	QTL_ID=17717;Name=HDL/LDL ratio;Abbrev=HDLLDL;PUBMED_ID=21752294;trait_ID=577;trait=HDL/LDL ratio;breed=duroc,pietrain;FlankMarkers=S0001,S0214;CMO_name=serum high density lipoprotein cholesterol to low density lipoprotein cholesterol ratio;Map_Type=Linkage;Model=Mendelian;Test_Base=Chromosome-wise;peak_cM=63.1;Significance=Significant;LOD-score=1.94;P-value=<0.05;F-Stat=4.53;Variance=3.08;Domina…
4	Meat_and_Carcass_QTL	23809394	102054630	QTL_ID=598;Name=Fat androstenone level;Abbrev=FANDRO;PUBMED_ID=12643481;trait_ID=92;trait=Fat androstenone level;FlankMarkers=S0001,SW1089,SW270;VTO_name=adipose androstenone amount;Map_Type=Linkage;Test_Base=-;peak_cM=69.6;Significance=-;F-Stat=8.78;Variance=6.50;Dominance_Effect=-0.31;Additive_Effect=0.24
4	Meat_and_Carcass_QTL	23809394	102054630	QTL_ID=599;Name=Fat androstenone level;Abbrev=FANDRO;PUBMED_ID=12643481;trait_ID=92;trait=Fat androstenone level;FlankMarkers=S0001,SW1089,SW270;VTO_name=adipose androstenone amount;Map_Type=Linkage;Test_Base=-;peak_cM=69.6;Significance=-;P-value=< 0.05;F-Stat=9.28;Variance=5.30;Dominance_Effect=-0.28;Additive_Effect=0.28
4	Meat_and_Carcass_QTL	23809394	102054630	QTL_ID=600;Name=Fat androstenone level;Abbrev=FANDRO;PUBMED_ID=12643481;trait_ID=92;trait=Fat androstenone level;FlankMarkers=S0001,SW1089,SW270;VTO_name=adipose androstenone amount;Map_Type=Linkage;Test_Base=-;peak_cM=69.6;Significance=-;F-Stat=8.33;Variance=6.70;Dominance_Effect=-0.24;Additive_Effect=0.32
4	Meat_and_Carcass_QTL	23809394	102054630	QTL_ID=200;Name=Average backfat thickness;Abbrev=BFT;PUBMED_ID=11403749;trait_ID=2;trait=Average backfat thickness;FlankMarkers=S0001,SW1089,SW270;VTO_name=subcutaneous adipose thickness;CMO_name=back fat thickness;Map_Type=Linkage;Test_Base=-;peak_cM=69.6;Significance=-;F-Stat=15.30
4	Meat_and_Carcass_QTL	23809394	102054630	QTL_ID=201;Name=Average backfat thickness;Abbrev=BFT;PUBMED_ID=11403749;trait_ID=2;trait=Average backfat thickness;FlankMarkers=S0001,SW1089,SW270;VTO_name=subcutaneous adipose thickness;CMO_name=back fat thickness;Map_Type=Linkage;Test_Base=-;peak_cM=69.6;Significance=-;F-Stat=14.90
4	Meat_and_Carcass_QTL	34252554	102054630	QTL_ID=459;Name=Fat percentage in carcass;Abbrev=FPIC;PUBMED_ID=11849134;trait_ID=13;trait=Fat percentage in carcass;FlankMarkers=SW871,S0175,S0214;PTO_name=dressed carcass fat percentage;Map_Type=Linkage;peak_cM=55.9;Significance=Suggestive;F-Stat=12.35
4	Meat_and_Carcass_QTL	35396630	104147497	QTL_ID=408;Name=Backfat weight;Abbrev=BFW;PUBMED_ID=12486399;trait_ID=221;trait=Backfat weight;FlankMarkers;VTO_name=subcutaneous adipose mass;CMO_name=back fat weight;Map_Type=Linkage;peak_cM=74;Significance=Suggestive;F-Stat=6.30;Variance=2.70;Dominance_Effect=0.02;Additive_Effect=0.15
4	Meat_and_Carcass_QTL	25322475	106309555	QTL_ID=261;Name=Abdominal fat weight;Abbrev=ABDF;PUBMED_ID=9611214;trait_ID=1;trait=Abdominal fat weight;FlankMarkers=-,-;VTO_name=abdominal adipose amount;CMO_name=abdominal fat weight;Map_Type=Linkage;peak_cM=63;Significance=Significant;F-Stat=15.80;Dominance_Effect=0.011;Additive_Effect=0.28
4	Meat_and_Carcass_QTL	12618993	110539481	QTL_ID=16894;Name=Carcass weight (hot);Abbrev=HCWT;PUBMED_ID=21040563;trait_ID=77;trait=Carcass weight (hot);breed=meishan,pietrain;FlankMarkers=SW835;PTO_name=dressed carcass weight;CMO_name=carcass weight;Map_Type=Linkage;Model=-;peak_cM=73.3;Significance=Significant;P-value=<0.05
4	Meat_and_Carcass_QTL	24630831	114573224	QTL_ID=4896;Name=Ham weight;Abbrev=HAMWT;PUBMED_ID=16104385;trait_ID=216;trait=Ham weight;FlankMarkers;VTO_name=hindlimb mass;PTO_name=ham weight;Map_Type=Linkage;Model=Mendelian;Test_Base=Comparison-wise;peak_cM=54;Significance=Significant;P-value=0.0013;Additive_Effect=-0.55
4	Production_QTL	21473440	115001161	QTL_ID=3091;Name=Average daily gain;Abbrev=ADG;PUBMED_ID=8134840;trait_ID=144;trait=Average daily gain;FlankMarkers=GBA,S0067;VTO_name=postnatal growth trait;CMO_name=average daily body weight gain;Map_Type=Linkage;Test_Base=-;peak_cM=71;Significance=-;F-Stat=11.8;Variance=11.9;Dominance_Effect=0.7;Additive_Effect=-23.5;gene_ID=120892;gene_IDsrc=NCBIgene
4	Meat_and_Carcass_QTL	25322475	115001161	QTL_ID=409;Name=Belly weight;Abbrev=BELLYWT;PUBMED_ID=12486399;trait_ID=74;trait=Belly weight;FlankMarkers;PTO_name=belly weight;Map_Type=Linkage;Test_Base=Genome-wise;peak_cM=75;LOD-score=1.849;P-value=<0.05;Variance=0.30;Additive_Effect=0.02
4	Production_QTL	39855897	119947535	QTL_ID=179;Name=Average daily gain;Abbrev=ADG;PUBMED_ID=11403749;trait_ID=144;trait=Average daily gain;FlankMarkers=SW1089;VTO_name=postnatal growth trait;CMO_name=average daily body weight gain;Map_Type=Linkage;Test_Base=-;peak_cM=69.6;Significance=-;F-Stat=14.00
4	Production_QTL	35396630	120347078	QTL_ID=175;Name=Body weight (3 weeks);Abbrev=21DWT;PUBMED_ID=11403749;trait_ID=180;trait=Body weight (3 weeks);FlankMarkers=SW1089;VTO_name=body mass;CMO_name=body weight;Map_Type=Linkage;peak_cM=69.6;F-Stat=16.30
4	Production_QTL	23809394	120509810	QTL_ID=369;Name=Body weight (birth);Abbrev=BW;PUBMED_ID=10880495;trait_ID=153;trait=Body weight (birth);FlankMarkers=S0001,S0073,S0067;VTO_name=body mass;CMO_name=body weight;Map_Type=Linkage;Test_Base=Genome-wise;peak_cM=74.4;Significance=Significant;P-value=<0.05;F-Stat=9.60
4	Meat_and_Carcass_QTL	29834177	120509810	QTL_ID=371;Name=Average backfat thickness;Abbrev=BFT;PUBMED_ID=10880495;trait_ID=2;trait=Average backfat thickness;FlankMarkers=S0145,S0073,SW2435;VTO_name=subcutaneous adipose thickness;CMO_name=back fat thickness;Map_Type=Linkage;Test_Base=Genome-wise;peak_cM=74.4;Significance=Suggestive;P-value=<0.01;F-Stat=24.80
4	Production_QTL	24232478	121166399	QTL_ID=21224;Name=body weight (17 weeks);Abbrev=Wt;PUBMED_ID=22497573;trait_ID=183;trait=body weight (17 weeks);breed=duroc,Erhualian;FlankMarkers;VTO_name=body mass;CMO_name=body weight;Map_Type=Linkage;Model=Mendelian;Test_Base=Genome-wise;peak_cM=51.6;Significance=Significant;P-value=<0.01;F-Stat=10.98;Variance=3.41;Dominance_Effect=-0.46;Additive_Effect=1.71
4	Production_QTL	32909944	121166399	QTL_ID=5200;Name=Body weight (end of test);Abbrev=BW;PUBMED_ID=18651874;trait_ID=474;trait=Body weight (end of test);breed=large white,meishan;FlankMarkers;VTO_name=body mass;CMO_name=body weight;Map_Type=Linkage;Model=Mendelian;Test_Base=Genome-wise;peak_cM=60.9;Significance=Significant;P-value=<0.01;F-Stat=11.01;Variance=6.16;Dominance_Effect=0.76;Additive_Effect=4.72
4	Meat_and_Carcass_QTL	15219816	121807926	QTL_ID=4895;Name=Ham weight;Abbrev=HAMWT;PUBMED_ID=16104385;trait_ID=216;trait=Ham weight;FlankMarkers;VTO_name=hindlimb mass;PTO_name=ham weight;Map_Type=Linkage;Model=Mendelian;Test_Base=Comparison-wise;peak_cM=51.3;Significance=Significant;P-value=0.027;Additive_Effect=-0.27
4	Production_QTL	12618993	123430356	QTL_ID=370;Name=Average daily gain;Abbrev=ADG;PUBMED_ID=10880495;trait_ID=144;trait=Average daily gain;FlankMarkers=S0301,SW1364,SW445;VTO_name=postnatal growth trait;CMO_name=average daily body weight gain;Map_Type=Linkage;Test_Base=Genome-wise;peak_cM=72;Significance=-;P-value=<0.01;F-Stat=39.40
4	Production_QTL	34252554	123430356	QTL_ID=458;Name=Average daily gain;Abbrev=ADG;PUBMED_ID=11849134;trait_ID=144;trait=Average daily gain;FlankMarkers=SW871,S0107,SW445;VTO_name=postnatal growth trait;CMO_name=average daily body weight gain;Map_Type=Linkage;Test_Base=-;peak_cM=66.1;Significance=-;F-Stat=10.98
4	Production_QTL	17203914	127117355	QTL_ID=5235;Name=Body weight (end of test);Abbrev=BW;PUBMED_ID=18651874;trait_ID=474;trait=Body weight (end of test);breed=large white,meishan;FlankMarkers;VTO_name=body mass;CMO_name=body weight;Map_Type=Linkage;Model=Mendelian;Test_Base=Genome-wise;peak_cM=62.8;Significance=Significant;P-value=<0.05;F-Stat=6.56;Variance=2.19
4	Production_QTL	8745760	129031532	QTL_ID=253;Name=Small intestine length;Abbrev=LSI;PUBMED_ID=9611214;trait_ID=195;trait=Small intestine length;FlankMarkers=-,-;VTO_name=small intestine length;CMO_name=small intestine length;Map_Type=Linkage;peak_cM=71;Significance=Significant;F-Stat=10.20;Dominance_Effect=2.53;Additive_Effect=-6.36
4	Meat_and_Carcass_QTL	14152941	130171595	QTL_ID=5243;Name=backfat at mid-back;Abbrev=BFM;PUBMED_ID=18651874;trait_ID=11;trait=backfat at mid-back;breed=large white,meishan;FlankMarkers;VTO_name=subcutaneous adipose thickness;CMO_name=back fat thickness, midpoint;Map_Type=Linkage;Model=Mendelian;Test_Base=Chromosome-wise;peak_cM=80.7;Significance=Significant;P-value=<0.05;F-Stat=5.78;Variance=1.61
4	Production_QTL	131971	134902449	QTL_ID=3757;Name=Average daily gain;Abbrev=ADG;PUBMED_ID=12807783;trait_ID=144;trait=Average daily gain;FlankMarkers;VTO_name=postnatal growth trait;CMO_name=average daily body weight gain;Map_Type=Linkage;Test_Base=-;peak_cM=62;Significance=-;P-value=0.04
4	Production_QTL	131971	134902449	QTL_ID=3758;Name=Average daily gain;Abbrev=ADG;PUBMED_ID=12807783;trait_ID=144;trait=Average daily gain;FlankMarkers;VTO_name=postnatal growth trait;CMO_name=average daily body weight gain;Map_Type=Linkage;Test_Base=-;peak_cM=62;Significance=-;P-value=0.009
4	Meat_and_Carcass_QTL	131971	134902449	QTL_ID=3759;Name=Average backfat thickness;Abbrev=BFT;PUBMED_ID=12807783;trait_ID=2;trait=Average backfat thickness;FlankMarkers;VTO_name=subcutaneous adipose thickness;CMO_name=back fat thickness;Map_Type=Linkage;Test_Base=-;peak_cM=62;Significance=-;P-value=0.04
4	Production_QTL	131971	134902449	QTL_ID=3771;Name=Average daily gain;Abbrev=ADG;PUBMED_ID=12807783;trait_ID=144;trait=Average daily gain;FlankMarkers;VTO_name=postnatal growth trait;CMO_name=average daily body weight gain;Map_Type=Linkage;Test_Base=-;peak_cM=62;Significance=-;P-value=0.035
4	Meat_and_Carcass_QTL	7237639	134902449	QTL_ID=38084;Name=Drip loss;Abbrev=DRIPL;PUBMED_ID=25888076;trait_ID=37;trait=Drip loss;breed=Landrace,Korean native pig;FlankMarkers=SW489,MP77;PTO_name=meat water holding capacity;Map_Type=Linkage;Model=Mendelian;Test_Base=Chromosome-wise;peak_cM=51;Significance=Significant;P-value=<0.05;F-Stat=7.9;Variance=0.8;Additive_Effect=-0.096
4	Meat_and_Carcass_QTL	12618993	134902449	QTL_ID=38082;Name=Marbling;Abbrev=MARB;PUBMED_ID=25888076;trait_ID=17;trait=Marbling;breed=Landrace,Korean native pig;FlankMarkers=S0301,MP77;VTO_name=intramuscular adipose amount;PTO_name=intramuscular fat content;Map_Type=Linkage;Model=Mendelian;Test_Base=Chromosome-wise;peak_cM=51;Significance=Significant;P-value=<0.05;F-Stat=8.9;Variance=1.1;Additive_Effect=0.133
4	Production_QTL	17289621	135224471	QTL_ID=21227;Name=Body weight (46 days);Abbrev=Wt;PUBMED_ID=22497573;trait_ID=774;trait=Body weight (46 days);breed=duroc,Erhualian;FlankMarkers;VTO_name=body mass;CMO_name=body weight;Map_Type=Linkage;Model=Mendelian;Test_Base=Genome-wise;peak_cM=45.8;Significance=Significant;P-value=<0.05;F-Stat=9.96;Variance=1.11;Dominance_Effect=0.30;Additive_Effect=0.32
4	Production_QTL	14152941	136991929	QTL_ID=245;Name=Average daily gain;Abbrev=ADG;PUBMED_ID=9611214;trait_ID=144;trait=Average daily gain;FlankMarkers=-,-;VTO_name=postnatal growth trait;CMO_name=average daily body weight gain;Map_Type=Linkage;Test_Base=-;peak_cM=89;Significance=-;F-Stat=8.80;Dominance_Effect=-7.8;Additive_Effect=-14.60
4	Reproduction_QTL	41360877	41802614	QTL_ID=18225;Name=Litter size;Abbrev=TNB;PUBMED_ID=22221021;trait_ID=156;trait=Litter size;breed=large white,Landrace;FlankMarkers=rs80819311,rs80982913;VTO_name=single birth offspring quantity;Map_Type=Genome;Model=Mendelian;peak_cM=38;Significance=Significant;P-value=0.004
4	Meat_and_Carcass_QTL	41708715	41845675	QTL_ID=9066;Name=Meat color score;Abbrev=mcolor;PUBMED_ID=19397518;trait_ID=173;trait=Meat color score;breed=duroc,Erhualian;FlankMarkers;PTO_name=meat color;Map_Type=Linkage;Model=Mendelian;Test_Base=Genome-wise;peak_cM=58;Significance=Significant;P-value=<0.05;F-Stat=10.1;Variance=1.9;Dominance_Effect=-0.06;Additive_Effect=0.13
4	Meat_and_Carcass_QTL	41708715	41845675	QTL_ID=18671;Name=pH 24 hr post mortem (ham);Abbrev=pH;PUBMED_ID=21146324;trait_ID=200;trait=pH 24 hr post mortem (ham);breed=large white,pietrain,Landrace,Leicoma;FlankMarkers;PTO_name=meat pH;Map_Type=Linkage;Model=Mendelian;Test_Base=Chromosome-wise;peak_cM=58;Significance=Suggestive;P-value=<0.10;Variance=3.2;Likelihood_Ratio=10.39;Dominance_Effect=-0.083;Additive_Effect=0.010
4	Meat_and_Carcass_QTL	125506047	125896528	QTL_ID=4290;Name=Drip loss;Abbrev=DRIPL;PUBMED_ID=17179536;trait_ID=37;trait=Drip loss;FlankMarkers;PTO_name=meat water holding capacity;Map_Type=Linkage;peak_cM=109.1;P-value=0.018
4	Meat_and_Carcass_QTL	125506047	125896528	QTL_ID=4295;Name=Ham meat weight;Abbrev=HMEATWT;PUBMED_ID=17179536;trait_ID=346;trait=Ham meat weight;FlankMarkers;VTO_name=hindlimb muscle mass;PTO_name=ham muscle weight;Map_Type=Linkage;peak_cM=109.1;P-value=<0.05
4	Meat_and_Carcass_QTL	126028036	126079988	QTL_ID=12669;Name=Meat color b*;Abbrev=CIEb;PUBMED_ID=20495113;trait_ID=423;trait=Meat color b*;breed=danish landrace,duroc,large white;FlankMarkers;PTO_name=meat color yellowness;Map_Type=Linkage;Model=Mendelian;Test_Base=Chromosome-wise;peak_cM=109.6;Significance=Significant;P-value=<0.05;Variance=0.84;Likelihood_Ratio=8.87
4	Meat_and_Carcass_QTL	98720794	128083236	QTL_ID=294;Name=Meat color-a;Abbrev=MCOLOR-a;PUBMED_ID=12462246;trait_ID=24;trait=Meat color-a;FlankMarkers=SW286,NGFB,-;PTO_name=meat color redness;Map_Type=Linkage;peak_cM=88.3;Significance=Suggestive;P-value=0.0700;F-Stat=8.05;Dominance_Effect=-0.05;Additive_Effect=0.61
4	Meat_and_Carcass_QTL	94392103	128776464	QTL_ID=15876;Name=Palmitic acid content;Abbrev=FA-C16:0;PUBMED_ID=22221022;trait_ID=231;trait=Palmitic acid content;breed=duroc;FlankMarkers=S0067;PTO_name=meat fatty acid C16:0 content;Map_Type=Linkage;Model=Mendelian;Test_Base=Genome-wise;peak_cM=102.8;Significance=Suggestive;LOD-score=1.71
4	Meat_and_Carcass_QTL	95453660	129049892	QTL_ID=4288;Name=Japanese color scale;Abbrev=mcolor;PUBMED_ID=17179536;trait_ID=435;trait=Japanese color scale;FlankMarkers;PTO_name=meat color;Map_Type=Linkage;peak_cM=102.1;P-value=0.001
4	Meat_and_Carcass_QTL	113079043	129154921	QTL_ID=4897;Name=pH 24 hr post mortem (ham);Abbrev=pH;PUBMED_ID=16104385;trait_ID=200;trait=pH 24 hr post mortem (ham);FlankMarkers;PTO_name=meat pH;Map_Type=Linkage;Model=Mendelian;Test_Base=Comparison-wise;peak_cM=108.6;Significance=Significant;P-value=0.000048;Additive_Effect=0.07
4	Meat_and_Carcass_QTL	98313842	130318179	QTL_ID=31810;Name=Skin thickness;Abbrev=SKINT;PUBMED_ID=24796629;trait_ID=198;trait=Skin thickness;breed=duroc,Erhualian;FlankMarkers;VTO_name=skin thickness;Map_Type=Linkage;Model=Mendelian;Test_Base=Genome-wise;peak_cM=104.2;Significance=Significant;P-value=<0.05;F-Stat=10.21;Variance=2.27;Dominance_Effect=-0.08;Additive_Effect=-0.23
4	Reproduction_QTL	121045392	131562487	QTL_ID=31853;Name=Corpus luteum number;Abbrev=CLN;PUBMED_ID=24987066;trait_ID=160;trait=Corpus luteum number;breed=duroc,Yorkshire,Landrace;FlankMarkers=rs80985433;VTO_name=corpus luteum quantity;Map_Type=Genome;Model=Mendelian;Test_Base=Comparison-wise;peak_cM=115;Significance=Significant;P-value=0.009;Variance=0.15
4	Meat_and_Carcass_QTL	71310074	134902449	QTL_ID=162;Name=Average backfat thickness;Abbrev=BFT;PUBMED_ID=11309662;trait_ID=2;trait=Average backfat thickness;FlankMarkers=SW839,NGFB,S0097;VTO_name=subcutaneous adipose thickness;CMO_name=back fat thickness;Map_Type=Linkage;peak_cM=88.3;Significance=Significant;P-value=.003
4	Meat_and_Carcass_QTL	102054630	134902449	QTL_ID=5975;Name=Dressing percentage;Abbrev=DRESS%;PUBMED_ID=18712441;trait_ID=223;trait=Dressing percentage;breed=duroc,pietrain;FlankMarkers=S0214,S0097;PTO_name=dressing percentage;Map_Type=Linkage;Model=Mendelian;Test_Base=Chromosome-wise;peak_cM=104.6;Significance=Significant;P-value=<0.05;Variance=3.20
4	Health_QTL	102054630	134902449	QTL_ID=9595;Name=Hemolytic complement activity (alternative pathway);Abbrev=AH50;PUBMED_ID=19490209;trait_ID=612;trait=Hemolytic complement activity (alternative pathway);breed=duroc;FlankMarkers=S0214,S0097;VTO_name=complement alternative pathway physiology trait;Map_Type=Linkage;Model=Mendelian;Test_Base=Genome-wise;peak_cM=108;Significance=Significant;P-value=<0.01;F-Stat=17.4;Variance=4.9;Add…
4	Health_QTL	102054630	134902449	QTL_ID=9602;Name=Hemolytic complement activity (classical pathway);Abbrev=CH50;PUBMED_ID=19490209;trait_ID=613;trait=Hemolytic complement activity (classical pathway);breed=duroc;FlankMarkers=S0214,S0097;VTO_name=complement classical pathway physiology trait;Map_Type=Linkage;Model=Mendelian;Test_Base=Genome-wise;peak_cM=108;Significance=Significant;P-value=<0.01;F-Stat=10.6;Variance=9.5
4	Health_QTL	102054630	134902449	QTL_ID=9603;Name=Hemolytic complement activity (classical pathway);Abbrev=CH50;PUBMED_ID=19490209;trait_ID=613;trait=Hemolytic complement activity (classical pathway);breed=duroc;FlankMarkers=S0214,S0097;VTO_name=complement classical pathway physiology trait;Map_Type=Linkage;Model=Mendelian;Test_Base=Genome-wise;peak_cM=108;Significance=Significant;P-value=<0.05;F-Stat=6.4;Variance=5.0
4	Health_QTL	102054630	134902449	QTL_ID=9604;Name=Hemolytic complement activity (classical pathway);Abbrev=CH50;PUBMED_ID=19490209;trait_ID=613;trait=Hemolytic complement activity (classical pathway);breed=duroc;FlankMarkers=S0214,S0097;VTO_name=complement classical pathway physiology trait;Map_Type=Linkage;Model=Mendelian;Test_Base=Genome-wise;peak_cM=108;Significance=Significant;P-value=<0.05;F-Stat=6.4;Variance=5.2
4	Health_QTL	102054630	134902449	QTL_ID=9605;Name=Hemolytic complement activity (classical pathway);Abbrev=CH50;PUBMED_ID=19490209;trait_ID=613;trait=Hemolytic complement activity (classical pathway);breed=duroc;FlankMarkers=S0214,S0097;VTO_name=complement classical pathway physiology trait;Map_Type=Linkage;Model=Mendelian;Test_Base=Genome-wise;peak_cM=108;Significance=Significant;P-value=<0.01;F-Stat=6.5;Variance=5.1
4	Health_QTL	102054630	134902449	QTL_ID=9606;Name=Hemolytic complement activity (classical pathway);Abbrev=CH50;PUBMED_ID=19490209;trait_ID=613;trait=Hemolytic complement activity (classical pathway);breed=duroc;FlankMarkers=S0214,S0097;VTO_name=complement classical pathway physiology trait;Map_Type=Linkage;Model=Mendelian;Test_Base=Genome-wise;peak_cM=108;Significance=Significant;P-value=<0.01;F-Stat=7.3;Variance=6.0
4	Health_QTL	102054630	134902449	QTL_ID=9607;Name=Hemolytic complement activity (classical pathway);Abbrev=CH50;PUBMED_ID=19490209;trait_ID=613;trait=Hemolytic complement activity (classical pathway);breed=duroc;FlankMarkers=S0214,S0097;VTO_name=complement classical pathway physiology trait;Map_Type=Linkage;Model=Mendelian;Test_Base=Genome-wise;peak_cM=108;Significance=Significant;P-value=<0.01;F-Stat=7.1;Variance=4.8
4	Health_QTL	102054630	134902449	QTL_ID=9617;Name=C3c concentration;Abbrev=C3C;PUBMED_ID=19490209;trait_ID=614;trait=C3c concentration;breed=duroc;FlankMarkers=S0214,S0097;VTO_name=complement protein amount;Map_Type=Linkage;Model=Mendelian;Test_Base=Genome-wise;peak_cM=108;Significance=Significant;P-value=<0.05;F-Stat=6.8;Variance=11.6
4	Meat_and_Carcass_QTL	102054630	134902449	QTL_ID=6003;Name=Drip loss;Abbrev=DRIPL;PUBMED_ID=18712441;trait_ID=37;trait=Drip loss;breed=duroc,pietrain;FlankMarkers=S0214,S0097;PTO_name=meat water holding capacity;Map_Type=Linkage;Model=Mendelian;Test_Base=Chromosome-wise;peak_cM=119.7;Significance=Significant;P-value=<0.05;Variance=6.97;Dominance_Effect=0.05;Additive_Effect=-0.34
4	Meat_and_Carcass_QTL	106510877	134902449	QTL_ID=51;Name=Loin muscle area;Abbrev=LMA;PUBMED_ID=11471058;trait_ID=86;trait=Loin muscle area;FlankMarkers=SW512,NGFB,MP77;VTO_name=longissimus thoracis muscle area;Map_Type=Linkage;peak_cM=88.3;Significance=Suggestive;F-Stat=7.87;Variance=4.20;Dominance_Effect=0.59;Additive_Effect=0.36
4	Health_QTL	119299797	134902449	QTL_ID=15048;Name=Mean corpuscular hemoglobin concentration;Abbrev=MCHC;PUBMED_ID=22035003;trait_ID=643;trait=Mean corpuscular hemoglobin concentration;breed=Landrace,Korean native pig;FlankMarkers=SW524,MP77;CMO_name=mean corpuscular hemoglobin concentration;Map_Type=Linkage;Model=Mendelian;Test_Base=Genome-wise;peak_cM=111;Significance=Suggestive;LOD-score=2.7;F-Stat=6.3;Variance=1.7;Dominance_…
4	Health_QTL	119299797	134902449	QTL_ID=15068;Name=Triglyceride level;Abbrev=TRIGL;PUBMED_ID=22496488;trait_ID=576;trait=Triglyceride level;FlankMarkers=SW524,MP77;VTO_name=blood triglyceride amount;CMO_name=blood triglyceride level;Map_Type=Linkage;Model=Mendelian;Test_Base=Genome-wise;peak_cM=124;Significance=Suggestive;LOD-score=1.9;F-Stat=8.8;Variance=0.9;Additive_Effect=2.226
4	Meat_and_Carcass_QTL	120509810	134902449	QTL_ID=297;Name=Meat color-L;Abbrev=MCOLOR-L;PUBMED_ID=12462246;trait_ID=26;trait=Meat color-L;FlankMarkers=SW2435,SW58,MP77;PTO_name=meat color reflectivity;Map_Type=Linkage;peak_cM=107.9;Significance=Significant;P-value=< 0.01;F-Stat=16.42;Dominance_Effect=0.29;Additive_Effect=-1.84
4	Meat_and_Carcass_QTL	120509810	134902449	QTL_ID=953;Name=Shoulder meat weight;Abbrev=SMWT;PUBMED_ID=ISU0010;trait_ID=316;trait=Shoulder meat weight;FlankMarkers=SW2435,S0097;VTO_name=forelimb muscle mass;PTO_name=shoulder muscle weight;Map_Type=Linkage;peak_cM=109.8;Significance=Significant;F-Stat=12.2;Variance=8.3;Dominance_Effect=0.02;Additive_Effect=-0.27
4	Meat_and_Carcass_QTL	120509810	134902449	QTL_ID=954;Name=Dressing percentage;Abbrev=DRESS%;PUBMED_ID=ISU0010;trait_ID=223;trait=Dressing percentage;FlankMarkers=SW2435,S0097;PTO_name=dressing percentage;Map_Type=Linkage;peak_cM=109.8;Significance=Significant;F-Stat=8.1;Variance=5.6;Dominance_Effect=0.05;Additive_Effect=-0.48
4	Meat_and_Carcass_QTL	120509810	134902449	QTL_ID=956;Name=Ham weight;Abbrev=HAMWT;PUBMED_ID=ISU0010;trait_ID=216;trait=Ham weight;FlankMarkers=SW2435,S0097;VTO_name=hindlimb mass;PTO_name=ham weight;Map_Type=Linkage;peak_cM=109.8;Significance=Significant;F-Stat=7.7;Variance=5.2;Dominance_Effect=-0.05;Additive_Effect=-0.42
4	Meat_and_Carcass_QTL	120509810	134902449	QTL_ID=815;Name=Shoulder meat weight;Abbrev=SMWT;PUBMED_ID=ISU0006;trait_ID=316;trait=Shoulder meat weight;FlankMarkers=SW2435,S0097;VTO_name=forelimb muscle mass;PTO_name=shoulder muscle weight;Map_Type=Linkage;peak_cM=111;Significance=Significant;Variance=8.3%
4	Meat_and_Carcass_QTL	120509810	134902449	QTL_ID=957;Name=Ham weight;Abbrev=HAMWT;PUBMED_ID=ISU0010;trait_ID=216;trait=Ham weight;FlankMarkers=SW2435,S0097;VTO_name=hindlimb mass;PTO_name=ham weight;Map_Type=Linkage;peak_cM=114.3;Significance=Significant;F-Stat=7.6;Variance=5.1;Dominance_Effect=0.09;Additive_Effect=-0.55
4	Meat_and_Carcass_QTL	120509810	134902449	QTL_ID=959;Name=Heart weight;Abbrev=HWT;PUBMED_ID=ISU0010;trait_ID=282;trait=Heart weight;FlankMarkers=SW2435,S0097;VTO_name=heart mass;CMO_name=heart weight;Map_Type=Linkage;peak_cM=116.9;Significance=Significant;F-Stat=6.4;Variance=4.3;Dominance_Effect=-3.4;Additive_Effect=-12.1
4	Meat_and_Carcass_QTL	120509810	134902449	QTL_ID=960;Name=Liver weight;Abbrev=LIVWT;PUBMED_ID=ISU0010;trait_ID=322;trait=Liver weight;FlankMarkers=SW2435,S0097;VTO_name=liver mass;CMO_name=liver weight;Map_Type=Linkage;peak_cM=118.8;Significance=Significant;F-Stat=6.4;Variance=4.2;Dominance_Effect=7.9;Additive_Effect=-56.5
4	Production_QTL	120509810	134902449	QTL_ID=977;Name=Body weight (3 weeks);Abbrev=21DWT;PUBMED_ID=ISU0010;trait_ID=180;trait=Body weight (3 weeks);FlankMarkers=SW2435,S0097;VTO_name=body mass;CMO_name=body weight;Map_Type=Linkage;peak_cM=119.5;Significance=Significant;F-Stat=6.0;Variance=3.4;Dominance_Effect=1.79;Additive_Effect=3.52
4	Meat_and_Carcass_QTL	123430356	134902449	QTL_ID=4206;Name=androstenone, laboratory;Abbrev=ANDR;PUBMED_ID=15670126;trait_ID=45;trait=androstenone, laboratory;FlankMarkers=SW445,S0097;VTO_name=muscle androstenone amount;PTO_name=meat androstenone content;Map_Type=Linkage;peak_cM=108.1;Significance=Significant;P-value=<0.05;F-Stat=8.6;Dominance_Effect=-0.30;Additive_Effect=0.03
4	Meat_and_Carcass_QTL	123430356	134902449	QTL_ID=4321;Name=Japanese color scale;Abbrev=mcolor;PUBMED_ID=16543555;trait_ID=435;trait=Japanese color scale;FlankMarkers=SW445,S0097;PTO_name=meat color;Map_Type=Linkage;Test_Base=Chromosome-wise;peak_cM=118;Significance=Significant;P-value=0.006
4	Meat_and_Carcass_QTL	123430356	134902449	QTL_ID=4322;Name=Meat color L*;Abbrev=CIEL;PUBMED_ID=16543555;trait_ID=424;trait=Meat color L*;FlankMarkers=SW445,S0097;PTO_name=meat color reflectivity;Map_Type=Linkage;Test_Base=Chromosome-wise;peak_cM=118;Significance=Significant;P-value=0.0392
4	Meat_and_Carcass_QTL	123430356	134902449	QTL_ID=4323;Name=pH 24 hr post-mortem (loin);Abbrev=pH;PUBMED_ID=16543555;trait_ID=30;trait=pH 24 hr post-mortem (loin);FlankMarkers=SW445,S0097;PTO_name=meat pH;Map_Type=Linkage;Test_Base=Chromosome-wise;peak_cM=118;Significance=Significant;P-value=0.0401
4	Meat_and_Carcass_QTL	123430356	134902449	QTL_ID=4324;Name=Knuckle ham weight;Abbrev=KHAM;PUBMED_ID=16543555;trait_ID=458;trait=Knuckle ham weight;FlankMarkers=SW445,S0097;PTO_name=ham composition trait;Map_Type=Linkage;Test_Base=Chromosome-wise;peak_cM=118;Significance=Significant;P-value=0.0494
4	Meat_and_Carcass_QTL	102054630	135006664	QTL_ID=460;Name=Carcass length;Abbrev=CRCL;PUBMED_ID=11849134;trait_ID=75;trait=Carcass length;FlankMarkers=S0214,SW445,S0161;PTO_name=dressed carcass length;CMO_name=carcass length;Map_Type=Linkage;peak_cM=105.8;Significance=Suggestive;F-Stat=11.50
4	Meat_and_Carcass_QTL	119299797	135006664	QTL_ID=301;Name=Hematin pigmentation;Abbrev=mcolor;PUBMED_ID=12462246;trait_ID=201;trait=Hematin pigmentation;FlankMarkers=SW524,-,SW1461;PTO_name=meat hematin content;Map_Type=Linkage;peak_cM=109;Significance=Suggestive;P-value=0.0500;F-Stat=8.68;Dominance_Effect=-1.21;Additive_Effect=2.29
4	Meat_and_Carcass_QTL	123430356	135006664	QTL_ID=3841;Name=Intramuscular fat content;Abbrev=IMF;PUBMED_ID=15473302;trait_ID=16;trait=Intramuscular fat content;FlankMarkers=SW445,S0161;VTO_name=intramuscular adipose amount;PTO_name=intramuscular fat content;Map_Type=Linkage;peak_cM=118;Significance=Significant;P-value=<0.01;F-Stat=9.24;Variance=5.24;Dominance_Effect=-1.19;Additive_Effect=-0.26
4	Meat_and_Carcass_QTL	123430356	135006664	QTL_ID=3842;Name=Intramuscular fat content;Abbrev=IMF;PUBMED_ID=15473302;trait_ID=16;trait=Intramuscular fat content;FlankMarkers=SW445,S0161;VTO_name=intramuscular adipose amount;PTO_name=intramuscular fat content;Map_Type=Linkage;peak_cM=118;Significance=Suggestive;F-Stat=5.11;Dominance_Effect=-0.58;Additive_Effect=-0.06
4	Meat_and_Carcass_QTL	124310794	135006664	QTL_ID=2939;Name=Carcass weight (cold);Abbrev=CWT;PUBMED_ID=16174342;trait_ID=76;trait=Carcass weight (cold);FlankMarkers=SW58,SW1461;PTO_name=dressed carcass weight;CMO_name=carcass weight;Map_Type=Linkage;peak_cM=116;Significance=Significant;P-value=0.004;Dominance_Effect=0.17;Additive_Effect=0.30
4	Meat_and_Carcass_QTL	52626380	140378854	QTL_ID=3871;Name=Intramuscular fat content;Abbrev=IMF;PUBMED_ID=11808631;trait_ID=16;trait=Intramuscular fat content;FlankMarkers=SW35,SW856;VTO_name=intramuscular adipose amount;PTO_name=intramuscular fat content;Map_Type=Linkage;peak_cM=88;Significance=Significant;P-value=<0.05
4	Meat_and_Carcass_QTL	71310074	140378854	QTL_ID=3933;Name=Shear force at first peak;Abbrev=SF1P;PUBMED_ID=17121599;trait_ID=425;trait=Shear force at first peak;FlankMarkers=SW839,SW856;PTO_name=meat tenderness;Map_Type=Linkage;peak_cM=97;Significance=Significant;P-value=0.029
4	Meat_and_Carcass_QTL	71310074	140378854	QTL_ID=3934;Name=Total shear work;Abbrev=TSW;PUBMED_ID=17121599;trait_ID=426;trait=Total shear work;FlankMarkers=SW839,SW856;PTO_name=meat tenderness;Map_Type=Linkage;peak_cM=97;Significance=Significant;P-value=0.029
4	Reproduction_QTL	102054630	140378854	QTL_ID=7473;Name=Nonfunctional nipples;Abbrev=NNIP;PUBMED_ID=18219525;trait_ID=444;trait=Nonfunctional nipples;breed=german landrace,large white;FlankMarkers=S0214,SW856;VTO_name=nonfunctional nipple quantity;Map_Type=Linkage;Model=Mendelian;Test_Base=Chromosome-wise;peak_cM=111;Significance=Significant;P-value=0.02
4	Meat_and_Carcass_QTL	106510877	140378854	QTL_ID=3804;Name=Carcass weight (cold);Abbrev=CWT;PUBMED_ID=15318717;trait_ID=76;trait=Carcass weight (cold);FlankMarkers=SW512,SW856;PTO_name=dressed carcass weight;CMO_name=carcass weight;Map_Type=Linkage;Test_Base=Genome-wise;peak_cM=126.5;Significance=Significant;P-value=<0.01;F-Stat=18.2;Additive_Effect=0.49
4	Health_QTL	120509810	140378854	QTL_ID=6378;Name=Calcium level;Abbrev=BCAL;PUBMED_ID=19016680;trait_ID=526;trait=Calcium level;breed=meishan,pietrain;FlankMarkers=SW2435,SW856;VTO_name=blood calcium amount;CMO_name=blood calcium level;Map_Type=Linkage;Model=Mendelian;Test_Base=Chromosome-wise;peak_cM=119;Significance=Significant;P-value=<0.05;F-Stat=5.67;Variance=9.71;Dominance_Effect=-0.03;Additive_Effect=-0.01
4	Meat_and_Carcass_QTL	124310794	140378854	QTL_ID=50;Name=Carcass weight (cold);Abbrev=CWT;PUBMED_ID=11471058;trait_ID=76;trait=Carcass weight (cold);FlankMarkers=SW270,SW58,SW2066,SW856,-;PTO_name=dressed carcass weight;CMO_name=carcass weight;Map_Type=Linkage;peak_cM=121;Significance=Suggestive;Significance=Significant;F-Stat=11.76;Variance=5.97;Dominance_Effect=0.25;Additive_Effect=0.16
4	Exterior_QTL	124310794	140378854	QTL_ID=3948;Name=Vertebra number;Abbrev=VNUM;PUBMED_ID=17121599;trait_ID=197;trait=Vertebra number;FlankMarkers=SW58,SW856;VTO_name=vertebra quantity;CMO_name=vertebrae number;Map_Type=Linkage;peak_cM=121;Significance=Suggestive;P-value=0.11
11	Health_Association	60975982	60976022	QTL_ID=23395;Name=CD4-positive, CD8-positive leukocyte percentage;Abbrev=CD4CD8LP;PUBMED_ID=22985182;trait_ID=736;trait=CD4-positive, CD8-positive leukocyte percentage;breed=Yorkshire,Landrace,Songliao Black;FlankMarkers=rs81431409;VTO_name=leukocyte quantity;Map_Type=Genome;Model=Mendelian;Test_Base=Chromosome-wise;peak_cM=63;Significance=Significant;P-value=<0.05
11	Meat_and_Carcass_Association	61032933	61033033	QTL_ID=164990;Name=Overall impression, sensory panel;Abbrev=OVIM;PUBMED_ID=30153624;trait_ID=490;trait=Overall impression, sensory panel;breed=duroc,large white,pietrain,tibetan,Landrace,Erhualian,Bama Xiang,Laiwu;FlankMarkers;PTO_name=meat organoleptic trait;Map_Type=Genome;Model=Mendelian;Test_Base=Comparison-wise;Significance=Significant;P-value=4.74E-7
11	Reproduction_QTL	35252011	62047663	QTL_ID=586;Name=Teat number;Abbrev=TNUM;PUBMED_ID=11263822;trait_ID=167;trait=Teat number;FlankMarkers;VTO_name=nipple quantity;CMO_name=teat number;Map_Type=Linkage;peak_cM=43.5;LOD-score=3.250;Dominance_Effect=0.672;Additive_Effect=-0.03
11	Exterior_Association	62267303	62267343	QTL_ID=16503;Name=Front feet conformation;Abbrev=FRFEETC;PUBMED_ID=21383979;trait_ID=118;trait=Front feet conformation;breed=large white,Landrace;FlankMarkers=rs80987110;VTO_name=forelimb conformation trait;Map_Type=Genome;Model=Mendelian;peak_cM=64;Significance=Significant;P-value=<0.001
11	Production_Association	63767046	63767086	QTL_ID=147215;Name=Chest depth;Abbrev=CHDPT;PUBMED_ID=28111436;trait_ID=881;trait=Chest depth;breed=duroc,Erhualian;FlankMarkers=rs80889281;Map_Type=Genome;Model=Mendelian;Test_Base=Comparison-wise;peak_cM=60;Significance=Significant;P-value=3.22E-4
11	Meat_and_Carcass_Association	63710002	63804815	QTL_ID=121775;Name=Average backfat thickness;Abbrev=BFT;PUBMED_ID=24961592;trait_ID=2;trait=Average backfat thickness;breed=large white;FlankMarkers=rs80990828,rs334201071;VTO_name=subcutaneous adipose thickness;CMO_name=back fat thickness;Map_Type=Genome;Model=Mendelian;Test_Base=Experiment-wise;peak_cM=66;Significance=Significant;P-value=0.036
11	Meat_and_Carcass_QTL	63931310	64348038	QTL_ID=4304;Name=Lean meat percentage;Abbrev=LEANP;PUBMED_ID=17179536;trait_ID=84;trait=Lean meat percentage;FlankMarkers;PTO_name=dressed carcass muscle percentage;Map_Type=Linkage;peak_cM=50.4;P-value=<0.05;Likelihood_Ratio=7.3
11	Meat_and_Carcass_QTL	63931310	64348038	QTL_ID=4316;Name=Outside ham weight;Abbrev=OHAM;PUBMED_ID=17179536;trait_ID=457;trait=Outside ham weight;FlankMarkers;PTO_name=ham composition trait;Map_Type=Linkage;peak_cM=50.4;P-value=<0.05
11	Production_QTL	51848047	66888783	QTL_ID=4307;Name=Average daily gain;Abbrev=ADG;PUBMED_ID=17179536;trait_ID=144;trait=Average daily gain;FlankMarkers;VTO_name=postnatal growth trait;CMO_name=average daily body weight gain;Map_Type=Linkage;peak_cM=54.0;P-value=<0.01;Likelihood_Ratio=9.32
11	Meat_and_Carcass_QTL	51848047	67336328	QTL_ID=7433;Name=Double-bond index;Abbrev=FA-DBI;PUBMED_ID=17705816;trait_ID=234;trait=Double-bond index;breed=duroc,large white;FlankMarkers;PTO_name=meat fatty acid content;Map_Type=Linkage;Model=Mendelian;Test_Base=Chromosome-wise;peak_cM=54.2;Significance=Significant;P-value=<0.05;Likelihood_Ratio=11.6
11	Reproduction_QTL	1111096	68683528	QTL_ID=5260;Name=Teat number;Abbrev=TNUM;PUBMED_ID=18651874;trait_ID=167;trait=Teat number;breed=large white,meishan;FlankMarkers=S0385;VTO_name=nipple quantity;CMO_name=teat number;Map_Type=Linkage;Model=Mendelian;Test_Base=Chromosome-wise;Significance=Significant;P-value=<0.05;F-Stat=4.54;Variance=1.30
11	Meat_and_Carcass_QTL	60053411	73438559	QTL_ID=3963;Name=Ham fat thickness;Abbrev=HFT;PUBMED_ID=17121599;trait_ID=427;trait=Ham fat thickness;FlankMarkers=S0009,SW1377;PTO_name=ham fat thickness;Map_Type=Linkage;peak_cM=69;Significance=Suggestive;P-value=0.17
11	Health_QTL	18695760	75366022	QTL_ID=15060;Name=Mean corpuscular hemoglobin concentration;Abbrev=MCHC;PUBMED_ID=22035003;trait_ID=643;trait=Mean corpuscular hemoglobin concentration;breed=Landrace,Korean native pig;FlankMarkers=SW1632,SW703;CMO_name=mean corpuscular hemoglobin concentration;Map_Type=Linkage;Model=Mendelian;Test_Base=Genome-wise;peak_cM=55.7;Significance=Suggestive;LOD-score=2.9;F-Stat=6.8;Variance=1.8;Dominan…
11	Meat_and_Carcass_QTL	41897196	75366022	QTL_ID=7027;Name=Percentage type I fibers;Abbrev=FIB1P;PUBMED_ID=18641172;trait_ID=436;trait=Percentage type I fibers;breed=iberian,Landrace;FlankMarkers=S0071,SW703;VTO_name=type I muscle fiber quantity;Map_Type=Linkage;Model=Epistatic;Test_Base=Comparison-wise;peak_cM=53.7;Significance=Significant;P-value=0.000031;Likelihood_Ratio=26.02
11	Reproduction_QTL	41897196	75366022	QTL_ID=7464;Name=Nonfunctional nipples;Abbrev=NNIP;PUBMED_ID=18219525;trait_ID=444;trait=Nonfunctional nipples;FlankMarkers=S0071,S0386,SW703;VTO_name=nonfunctional nipple quantity;Map_Type=Linkage;Model=Mendelian;Test_Base=Experiment-wise;peak_cM=60.3;Significance=Significant;P-value=<0.01
11	Production_QTL	54245356	75366022	QTL_ID=1115;Name=Body weight (slaughter);Abbrev=ENDWT;PUBMED_ID=ISU0017;trait_ID=154;trait=Body weight (slaughter);FlankMarkers=SW435,SW1827;VTO_name=body mass;CMO_name=body weight;Map_Type=Linkage;peak_cM=54.6;Significance=Significant;F-Stat=7.8;Variance=4.7;Dominance_Effect=-2.14;Additive_Effect=4.15
11	Meat_and_Carcass_QTL	54245356	75366022	QTL_ID=1117;Name=Average backfat thickness;Abbrev=BFT;PUBMED_ID=ISU0017;trait_ID=2;trait=Average backfat thickness;FlankMarkers=SW435,SW1827;VTO_name=subcutaneous adipose thickness;CMO_name=back fat thickness;Map_Type=Linkage;peak_cM=54.7;Significance=Significant;F-Stat=6.3;Variance=3.7;Dominance_Effect=-1.70;Additive_Effect=1.72
11	Production_QTL	54245356	75366022	QTL_ID=1118;Name=Feed intake;Abbrev=FEEDIN;PUBMED_ID=ISU0017;trait_ID=143;trait=Feed intake;FlankMarkers=SW435,SW1827;CMO_name=food intake measurement;Map_Type=Linkage;peak_cM=54.8;Significance=Significant;F-Stat=6.1;Variance=3.6;Dominance_Effect=-9.46;Additive_Effect=8.41
11	Meat_and_Carcass_QTL	54245356	75366022	QTL_ID=16838;Name=Backfat at last rib;Abbrev=LRIBF;PUBMED_ID=21040563;trait_ID=382;trait=Backfat at last rib;breed=meishan,pietrain,Wild boar;FlankMarkers=SW435,SW1827;VTO_name=subcutaneous adipose thickness;CMO_name=back fat thickness, last rib;Map_Type=Linkage;Model=Mendelian;Test_Base=Comparison-wise;peak_cM=68.9;Significance=Significant;P-value=0.0094;F-Stat=2.77
11	Health_QTL	60053411	75366022	QTL_ID=17623;Name=Toll-like receptor 9 level;Abbrev=TLR9;PUBMED_ID=21199392;trait_ID=739;trait=Toll-like receptor 9 level;breed=duroc,pietrain;FlankMarkers=S0009,SW703;VTO_name=toll-like receptor 9 protein amount;Map_Type=Linkage;Model=Mendelian;Test_Base=Chromosome-wise;peak_cM=76.2;Significance=Significant;P-value=<0.05;F-Stat=5.5;Variance=2.8;Dominance_Effect=0.17;Additive_Effect=-0.39
11	Exterior_QTL	26135817	79181648	QTL_ID=5914;Name=Time spent drinking;Abbrev=DRINKT;PUBMED_ID=19291137;trait_ID=503;trait=Time spent drinking;breed=meishan,pietrain;FlankMarkers=S0182,SW903;VTO_name=drinking behavior trait;Map_Type=Linkage;Model=Mendelian;Test_Base=Chromosome-wise;peak_cM=54;Significance=Significant;P-value=<0.05;F-Stat=6.44;Variance=15.2;Dominance_Effect=14.4;Additive_Effect=-19.4
11	Health_QTL	26135817	79181648	QTL_ID=7509;Name=Eosinophil number;Abbrev=EOS;PUBMED_ID=17336038;trait_ID=478;trait=Eosinophil number;breed=meishan,pietrain;FlankMarkers=S0182,SW903;VTO_name=eosinophil quantity;CMO_name=blood eosinophil count;Map_Type=Linkage;Model=Mendelian;Test_Base=Chromosome-wise;peak_cM=69;Significance=Significant;P-value=<0.05;F-Stat=5.66;Variance=9.24;Dominance_Effect=-0.18;Additive_Effect=-1.05
11	Health_QTL	26135817	79181648	QTL_ID=7508;Name=Body temperature;Abbrev=BTEMP;PUBMED_ID=17336038;trait_ID=559;trait=Body temperature;breed=meishan,pietrain;FlankMarkers=S0182,SW903;VTO_name=body temperature trait;CMO_name=body temperature;Map_Type=Linkage;Model=Mendelian;Test_Base=Chromosome-wise;peak_cM=70;Significance=Significant;P-value=<0.05;F-Stat=6.02;Variance=9.75;Dominance_Effect=0.43;Additive_Effect=-0.06
11	Reproduction_QTL	52388584	79181648	QTL_ID=7534;Name=Number of stillborn;Abbrev=NSB;PUBMED_ID=18096115;trait_ID=287;trait=Number of stillborn;breed=french landrace,large white;FlankMarkers=SW1415,SW903;VTO_name=stillborn offspring quantity;CMO_name=stillborn offspring number;Map_Type=Linkage;Model=Mendelian;Test_Base=Chromosome-wise;peak_cM=66;Significance=Significant;P-value=0.035;Additive_Effect=1.0
11	Meat_and_Carcass_QTL	41897196	79769559	QTL_ID=2955;Name=Drip loss;Abbrev=DRIPL;PUBMED_ID=16174342;trait_ID=37;trait=Drip loss;FlankMarkers=S0071,SW13;PTO_name=meat water holding capacity;Map_Type=Linkage;peak_cM=69;Significance=Significant;P-value=0.037
11	Meat_and_Carcass_QTL	41897196	79769559	QTL_ID=2954;Name=Meat color score;Abbrev=mcolor;PUBMED_ID=16174342;trait_ID=173;trait=Meat color score;FlankMarkers=S0071,SW13;PTO_name=meat color;Map_Type=Linkage;peak_cM=80.5;Significance=Significant;P-value=0.015
11	Meat_and_Carcass_QTL	18695760	79777182	QTL_ID=5214;Name=backfat at mid-back;Abbrev=BFM;PUBMED_ID=18651874;trait_ID=11;trait=backfat at mid-back;breed=large white,meishan;FlankMarkers;VTO_name=subcutaneous adipose thickness;CMO_name=back fat thickness, midpoint;Map_Type=Linkage;Model=Mendelian;Test_Base=Chromosome-wise;peak_cM=50.5;Significance=Significant;P-value=<0.05;F-Stat=4.70;Variance=2.16;Dominance_Effect=0.44;Additive_Effect=-0…
11	Meat_and_Carcass_QTL	52388584	81069519	QTL_ID=16934;Name=Backfat at last rib;Abbrev=LRIBF;PUBMED_ID=21040587;trait_ID=382;trait=Backfat at last rib;breed=duroc,pietrain;FlankMarkers=S0230,SW66;VTO_name=subcutaneous adipose thickness;CMO_name=back fat thickness, last rib;Map_Type=Linkage;Model=Mendelian;Test_Base=Comparison-wise;peak_cM=56.4;Significance=Significant;P-value=1.05E-4;Dominance_Effect=-1.11;Additive_Effect=0.20
11	Meat_and_Carcass_QTL	52388584	81069519	QTL_ID=16935;Name=Backfat at tenth rib;Abbrev=10RIBBFT;PUBMED_ID=21040587;trait_ID=7;trait=Backfat at tenth rib;breed=duroc,pietrain;FlankMarkers=S0230,SW66;VTO_name=subcutaneous adipose thickness;CMO_name=back fat thickness, 10th rib;Map_Type=Linkage;Model=Mendelian;Test_Base=Comparison-wise;peak_cM=57.1;Significance=Significant;P-value=4.27E-4;Dominance_Effect=-1.28;Additive_Effect=-0.63
11	Meat_and_Carcass_QTL	52388584	81069519	QTL_ID=3218;Name=Backfat at tenth rib;Abbrev=10RIBBFT;PUBMED_ID=17965327;trait_ID=7;trait=Backfat at tenth rib;FlankMarkers=SW66,S0230;VTO_name=subcutaneous adipose thickness;CMO_name=back fat thickness, 10th rib;Map_Type=Linkage;Test_Base=-;peak_cM=57.7;Significance=-;F-Stat=5.25;Dominance_Effect=-1.3;Additive_Effect=-0.64
11	Meat_and_Carcass_QTL	52388584	81069519	QTL_ID=3211;Name=Backfat at tenth rib;Abbrev=10RIBBFT;PUBMED_ID=17965327;trait_ID=7;trait=Backfat at tenth rib;FlankMarkers=SW66,S0230;VTO_name=subcutaneous adipose thickness;CMO_name=back fat thickness, 10th rib;Map_Type=Linkage;Test_Base=-;peak_cM=61.0;Significance=-;F-Stat=3.8;Dominance_Effect=-2.33;Additive_Effect=-0.34
11	Meat_and_Carcass_QTL	52388584	81069519	QTL_ID=3319;Name=Empty body lipid content;Abbrev=LC;PUBMED_ID=17965327;trait_ID=348;trait=Empty body lipid content;FlankMarkers=SW66,S0230;VTO_name=lipid amount;Map_Type=Linkage;peak_cM=61.0;Significance=Significant;F-Stat=5.30;Dominance_Effect=-1.87;Additive_Effect=-0.46
11	Meat_and_Carcass_QTL	52388584	81069519	QTL_ID=16936;Name=Empty body lipid content;Abbrev=LC;PUBMED_ID=21040587;trait_ID=348;trait=Empty body lipid content;breed=duroc,pietrain;FlankMarkers=S0230,SW66;VTO_name=lipid amount;Map_Type=Linkage;Model=Mendelian;Test_Base=Comparison-wise;peak_cM=61.2;Significance=Significant;P-value=5.25E-4;Dominance_Effect=-1.03;Additive_Effect=-0.22
11	Meat_and_Carcass_QTL	52388584	81069519	QTL_ID=3281;Name=45 min-24 h pH decline;Abbrev=PHDEC;PUBMED_ID=17965326;trait_ID=383;trait=45 min-24 h pH decline;FlankMarkers=SW66,S0230;PTO_name=meat pH;Map_Type=Linkage;peak_cM=76.0;Significance=Suggestive;LOD-score=2.45;F-Stat=3.8;Dominance_Effect=-0.08;Additive_Effect=0.07
11	Meat_and_Carcass_QTL	52388584	81069519	QTL_ID=3282;Name=Muscle fat content;Abbrev=MFCON;PUBMED_ID=17965326;trait_ID=354;trait=Muscle fat content;FlankMarkers=SW66,S0230;PTO_name=meat lipid content;Map_Type=Linkage;peak_cM=81.6;Significance=Suggestive;LOD-score=3.07;F-Stat=4.78;Dominance_Effect=-0.43;Additive_Effect=0.28
11	Meat_and_Carcass_QTL	52388584	81069519	QTL_ID=3283;Name=Muscle moisture percentage;Abbrev=MMP;PUBMED_ID=17965326;trait_ID=52;trait=Muscle moisture percentage;FlankMarkers=SW66,S0230;VTO_name=muscle water amount;PTO_name=meat water content;Map_Type=Linkage;peak_cM=81.6;Significance=Suggestive;LOD-score=3.01;F-Stat=4.69;Dominance_Effect=0.3;Additive_Effect=-0.4
11	Meat_and_Carcass_QTL	62760744	81069519	QTL_ID=3965;Name=Number of ribs;Abbrev=NUMRIB;PUBMED_ID=17121599;trait_ID=385;trait=Number of ribs;FlankMarkers=S0385;VTO_name=rib quantity;CMO_name=rib number;Map_Type=Linkage;P-value=0.095
11	Meat_and_Carcass_QTL	62760744	81069519	QTL_ID=3964;Name=Lean meat percentage;Abbrev=LEANP;PUBMED_ID=17121599;trait_ID=84;trait=Lean meat percentage;FlankMarkers=SW66;PTO_name=dressed carcass muscle percentage;Map_Type=Linkage;peak_cM=66.6;P-value=0.56
11	Meat_and_Carcass_QTL	18695760	84588432	QTL_ID=38105;Name=Meat color b*;Abbrev=CIEb;PUBMED_ID=25888076;trait_ID=423;trait=Meat color b*;breed=Landrace,Korean native pig;FlankMarkers=SW1632,SW1135;PTO_name=meat color yellowness;Map_Type=Linkage;Model=Mendelian;Test_Base=Chromosome-wise;peak_cM=72;Significance=Significant;P-value=<0.05;F-Stat=7.8;Variance=0.8;Additive_Effect=-0.059
11	Meat_and_Carcass_QTL	18695760	84588432	QTL_ID=38104;Name=Loin muscle area;Abbrev=LMA;PUBMED_ID=25888076;trait_ID=86;trait=Loin muscle area;breed=Landrace,Korean native pig;FlankMarkers=SW1632,SW1135;VTO_name=longissimus thoracis muscle area;Map_Type=Linkage;Model=Mendelian;Test_Base=Chromosome-wise;peak_cM=82;Significance=Significant;P-value=<0.05;F-Stat=6.1;Variance=1.2;Dominance_Effect=-1.313;Additive_Effect=-0.520
11	Reproduction_QTL	60053411	87690581	QTL_ID=7478;Name=Nonfunctional nipples;Abbrev=NNIP;PUBMED_ID=18219525;trait_ID=444;trait=Nonfunctional nipples;breed=german landrace,large white;FlankMarkers=S0009,SW703;VTO_name=nonfunctional nipple quantity;Map_Type=Linkage;Model=Mendelian;Test_Base=Chromosome-wise;peak_cM=76.2;Significance=Significant;P-value=<0.01
