# Supplementary material for: Whole‐genome SNP markers reveal conservation status, signatures of selection, and introgression in Chinese Laiwu pigs
Source: Evol Appl. 2020 Sep 16;14(2):383–98. doi: 10.1111/eva.13124 (PMC7896721; doi:10.1111/eva.13124)
Supplement: Supplementary file 11 — Table S7 [file EVA-14-383-s011.xlsx]

## Sheet: Sheet1
Table S7 The reslut of f3 tested in 42 Eurasian pig breeds.
Polulation	f3	Standard error	Z-score
LWH;PIT,LWH1	-0.0139435	0.00103196	-13.5116
LWH;LW,LWH1	-0.0151664	0.00114651	-13.2284
LWH;LWH1,USBK	-0.0155549	0.00122385	-12.7099
LWH;LR,LWH1	-0.014098	0.001138	-12.3884
LWH;USHS,LWH1	-0.0142718	0.00115893	-12.3147
LWH;DRC,LWH1	-0.0129172	0.00113198	-11.4112
LWH;JH,USBK	-0.0116839	0.00167373	-6.98076
LWH;LWH1,SUT	-0.00524717	0.000759469	-6.909
LWH;EHL,USBK	-0.00971051	0.00151469	-6.41091
LWH;GX,USBK	-0.00968197	0.00177245	-5.46247
LWH;DX,USBK	-0.00892085	0.00179665	-4.96527
LWH;RC,USBK	-0.00797532	0.00161761	-4.93032
LWH;LW,EHL	-0.00680203	0.0014045	-4.84304
LWH;JH,USHS	-0.00746554	0.00157967	-4.72601
LWH;JH,LW	-0.00773398	0.0016553	-4.67226
LWH;TC,USBK	-0.00730935	0.00161113	-4.53679
LWH;USBK,SZL	-0.00778081	0.00173179	-4.49294
LWH;USHS,EHL	-0.00645332	0.00145225	-4.44368
LWH;PIT,EHL	-0.00545757	0.0012556	-4.34658
LWH;JH,PIT	-0.00613139	0.001548	-3.96084
LWH;USHS,GX	-0.00585723	0.0015837	-3.69844
LWH;DS,USBK	-0.00670047	0.0018267	-3.66807
LWH;LTT,USBK	-0.00586214	0.00161853	-3.62189
LWH;JH,LR	-0.00532643	0.0014932	-3.56714
LWH;LR,EHL	-0.00469326	0.0013307	-3.52691
LWH;LW,GX	-0.00547563	0.00161632	-3.3877
LWH;DX,USHS	-0.00524677	0.00162863	-3.2216
LWH;DX,LW	-0.00507342	0.00175507	-2.89072
LWH;LUC,USBK	-0.00492876	0.00184376	-2.67322
LWH;USHS,SZL	-0.00412295	0.00158211	-2.60598
LWH;LW,RC	-0.00386749	0.00155259	-2.49099
LWH;USHS,RC	-0.00367854	0.00148402	-2.47877
LWH;CJX,USBK	-0.00446051	0.00182804	-2.44005
LWH;DX,PIT	-0.00359268	0.00153039	-2.34756
LWH;PIT,GX	-0.00349179	0.00153907	-2.26877
LWH;LW,LTT	-0.00325769	0.00153235	-2.12594
LWH;DX,LR	-0.00349127	0.00164612	-2.1209
LWH;LW,SZL	-0.00344063	0.0016366	-2.10231
LWH;LR,GX	-0.00320084	0.00153547	-2.0846
LWH;DS,USHS	-0.00340718	0.00168952	-2.01666
