# Supplementary material for: Whole‐genome SNP markers reveal conservation status, signatures of selection, and introgression in Chinese Laiwu pigs
Source: Evol Appl. 2020 Sep 16;14(2):383–98. doi: 10.1111/eva.13124 (PMC7896721; doi:10.1111/eva.13124)
Supplement: Supplementary file 12 — Table S8 [file EVA-14-383-s012.xlsx]

## Sheet: Sheet1
Table S8 Significant regions under putative introgression detected by fdM analyses.
Chromosome	Position(start)	Position(end)	fdM	P	Zscore
13	3303385	3564007	0.8369	0.00030397	3.42805
13	46987535	47566166	0.8161	0.000438295	3.3274
14	124288538	124654912	0.8147	0.000449072	3.32063
3	114349621	114970071	0.7945	0.00063452	3.22289
15	44133491	44912912	0.7806	0.000800748	3.15563
11	49061964	49735789	0.768	0.000985167	3.09467
2	11376493	11836962	0.7537	0.00124121	3.02548
13	22054957	22384090	0.7484	0.00135065	2.99983
15	46674315	47557396	0.7292	0.00182497	2.90693
11	62642748	63096569	0.7285	0.00184483	2.90354
14	58146691	58523254	0.7281	0.00185627	2.90161
11	57273288	58032018	0.728	0.00185913	2.90112
13	1869555	2304576	0.7259	0.00192032	2.89096
15	15423922	16032990	0.7201	0.00209892	2.8629
15	41477261	42725995	0.7096	0.00246101	2.81209
14	68011758	68625608	0.7086	0.00249828	2.80726
11	59153609	59979739	0.7044	0.00266047	2.78693
15	43810887	44192001	0.7032	0.00270853	2.78113
12	31085693	31605750	0.7023	0.00274508	2.77677
10	56185244	56379195	0.702	0.00275737	2.77532
9	46701167	47114599	0.6938	0.00311292	2.73564
13	50884329	51229062	0.6835	0.00361775	2.68581
9	86824549	87327648	0.6829	0.00364931	2.6829
16	45053507	45682019	0.673	0.00420685	2.635
2	9965882	10230001	0.6714	0.00430379	2.62726
15	45565816	46078688	0.6706	0.004353	2.62339
17	46449192	46764111	0.6659	0.00465241	2.60065
15	45993434	46768326	0.664	0.00477857	2.59145
14	125550954	126047501	0.6514	0.00569521	2.53049
5	74704457	75104435	0.6486	0.00591897	2.51694
1	248193303	248536490	0.6471	0.00604201	2.50968
14	63905793	64191356	0.6442	0.00628634	2.49565
13	48974417	49758810	0.6441	0.00629492	2.49517
10	40858490	41436877	0.6415	0.00652165	2.48258
16	41823829	43333244	0.6381	0.00682902	2.46613
12	37183731	38196853	0.6371	0.00692182	2.4613
14	124928253	125343446	0.6338	0.00723603	2.44533
4	2158378	2695092	0.6311	0.0075024	2.43226
12	30259734	31120928	0.6308	0.00753252	2.43081
5	75027565	75848496	0.627	0.00792339	2.41243
14	40078893	40632137	0.6269	0.00793392	2.41194
4	6063178	6326417	0.6266	0.00796556	2.41049
11	49644096	50390969	0.6244	0.00820101	2.39984
15	43308039	43851738	0.6242	0.00822272	2.39888
13	122573982	122960214	0.6227	0.00838712	2.39162
16	45608087	46145777	0.6225	0.00840925	2.39065
15	36901196	37748576	0.621	0.00857692	2.38339
10	9242466	9593984	0.6186	0.00885129	2.37178
15	12395670	13255702	0.6176	0.00896786	2.36694
8	135751832	136110333	0.6167	0.00907393	2.36259
11	60336131	60713760	0.616	0.00915718	2.3592
14	71604272	72086975	0.6158	0.00918109	2.35823
1	254207127	254612941	0.6153	0.0092411	2.35581
12	33983910	34318233	0.6136	0.00944771	2.34759
16	5020796	5188833	0.6134	0.00947228	2.34662
10	43919876	44192068	0.6128	0.00954632	2.34372
4	96682751	96978670	0.6127	0.00955872	2.34323
9	56474976	57212236	0.6112	0.00974627	2.33598
