# Supplementary material for: Whole‐genome SNP markers reveal conservation status, signatures of selection, and introgression in Chinese Laiwu pigs
Source: Evol Appl. 2020 Sep 16;14(2):383–98. doi: 10.1111/eva.13124 (PMC7896721; doi:10.1111/eva.13124)
Supplement: Supplementary file 13 — Table S9 [file EVA-14-383-s013.xlsx]

## Sheet: Sheet1
Table S9 Haplotypes of GPC6 region (21 SNPs) in 42 Eurasian pig breeds.
Individual	Haplotype
>NCN_MIN30212_1	GAGAAGAAGGAAGGAAAAGAA
>NCN_MIN30212_2	ACAGGGGGAAGGAAAGAAAGG
>NCN_MIN3028_1	ACGGGGAGGAGGAAGAGAAGA
>NCN_MIN3028_2	AAAAGGAAAAGGAAAGAAGGG
>NCN_MIN3032_1	GAGAGGAAGGAAGGAGGGGAA
>NCN_MIN3032_2	ACAGGGGGAAGGAAAGAAAGA
>NCN_MIN3038_1	ACGGGGAGGAGGAAGAGAAGA
>NCN_MIN3038_2	AAAAGGAAAAGGAAAGAAGGG
>NCN_MIN30401_1	ACAAGGAAAAGGAAAGAAAGA
>NCN_MIN30401_2	ACGGGGGGAAGGAAAGAAAGA
>NCN_MIN30405_1	GAGAGGAAGGAAGGAGGGGAA
>NCN_MIN30405_2	ACGAGGAAAAGGAAAGAAAGA
>NCN_MIN30407_1	GAGAGGAAGGAAGGAGGGGAA
>NCN_MIN30407_2	ACAGGGGGAAGGAAAGAAAGA
>NCN_MIN30411_1	GAGAGGAAGGAAGGAGGGGAA
>NCN_MIN30411_2	GAGAGGAAGGAAGGAGGGGAA
>NCN_MIN3046_1	GAGAGGAAGGAAGGAGGGGAA
>NCN_MIN3046_2	ACGAGGAAAAGGAAAGAAAGA
>NCN_MIN3048_1	GAGAGGAAGGAAGGAGGGGAA
>NCN_MIN3048_2	GAGAGGAAGGAAGGAGGGGAA
>NCN_MIN3070_1	AAAGGGAAGGAAGGAAAAGAG
>NCN_MIN3070_2	ACGAGGAAAAGGAAAGAAAGA
>NCN_MIN30703_1	ACGGGGAGGAGGAAGAGAAGA
>NCN_MIN30703_2	AAAAGGAAAAGGAAAGAAGGG
>NCN_MIN30705_1	AAAGGGGGAAGGAAAAGAAGA
>NCN_MIN30705_2	ACAGGGGGGAGGAAGGAAGGG
>NCN_MIN3072_1	GAGAAGAAGGAAGGAAAAGAA
>NCN_MIN3072_2	ACAGGGGGAAGGAAAGAAAGG
>NCN_MIN3076_1	ACGGGGAGGAGGAAGAGAAGA
>NCN_MIN3076_2	AAAAGGAAAAGGAAAGAAGGG
>NCN_MIN3120_1	GAGAAGAGAAGGAAAGAAGGG
>NCN_MIN3120_2	ACAGGGGGAAGGAAAGGAAGA
>NCN_MIN3122_1	GAGAAGAGAAGGAAAGAAGGG
>NCN_MIN3122_2	ACAGGGGGAAGGAAAGGAAGA
>NCN_MIN3126_1	GAGAAGAAGGAAGGAGGGGAG
>NCN_MIN3126_2	AAAGGGAGAAGGAAGGGAGGA
>NCN_MIN3134_1	GAGAAGAAGGAAGGAAAGGAA
>NCN_MIN3134_2	GAGAGGAAGGAAGGAGGAGAG
>NCN_MIN3172_1	AAAGGGGGAAGGAAAAGAGGG
>NCN_MIN3172_2	AAAGGGGGGAGGAAGGGAGGG
>NCN_MIN3252_1	AAAGGGGGAAGGAAAAGAGGG
>NCN_MIN3252_2	AAAGGGGGGAGGAAGGGAGGG
>NCN_MIN3312_1	GAGAGGAAGGAAGGAGGGGAA
>NCN_MIN3312_2	AAAGGGAGGAGGAAGAGAGGG
>LWH1_LWH0F_1	GAGAGGAAGAAAGGAAAGGAG
>LWH1_LWH0F_2	GAGAGGAAGAAAGGAAAGGAG
>LWH1_LWH0M_1	GAGAGGAAGAAAGGAAAGGAG
>LWH1_LWH0M_2	ACGGGGAGAAGGAAAGAAGGG
>LWH1_LWH11_1	ACGGGGGGAAGGAAAGAAGGG
>LWH1_LWH11_2	ACGGGGGGAAGGAAAGAAGGG
>LWH1_LWH1163_1	GAGAGGAAGAAAGGAAAGGAG
>LWH1_LWH1163_2	GAGAGGAAGAAAGGAAAGGAG
>LWH1_LWH1183_1	GAGAGGAAGAAAGGAAAGGAG
>LWH1_LWH1183_2	GAGAGGAAGAAAGGAAAGGAG
>LWH1_LWH13_1	ACGGGGAGAAGGAAAGAAGGG
>LWH1_LWH13_2	GAGAGGAAGAAAGGAAAGGAG
>LWH1_LWH134_1	ACGGGGAGAAGGAAAGAAGGG
>LWH1_LWH134_2	GAGAGGAAGAAAGGAAAGGAG
>LWH1_LWH181_1	GAGAGGAAGAAAGGAAAGGAG
>LWH1_LWH181_2	ACGGGGAGAAGGAAAGAAGGG
>LWH1_LWH2715_1	GAGAGGAAGAAAGGAAAGGAG
>LWH1_LWH2715_2	ACGGGGAGAAGGAAAGAAGGG
>LWH1_LWH277_1	GAGAGGAAGAAAGGAAAGGAG
>LWH1_LWH277_2	GAGAGGAAGAAAGGAAAGGAG
>LWH1_LWH371_1	ACGGGGAGAAGGAAAGAAGGG
>LWH1_LWH371_2	GAGAGGAAGAAAGGAAAGGAG
>LWH1_LWH375_1	ACGGGGGGAAGGAAAGAAGGG
>LWH1_LWH375_2	AAGGGGGGGAGGAAAGAAAGG
>LWH1_LWH389_1	ACGGGGGGAAGGAAAGAAGGG
>LWH1_LWH389_2	ACGGGGGGAAGGAAAGAAGGG
>LWH1_LWH435_1	AAGGGGGGAAGGAAAGAAGGG
>LWH1_LWH435_2	ACAGGGGGAAGGAGGGGAAGG
>LWH1_LWH439_1	GAGAGGAAGAAAGGAAAGGAG
>LWH1_LWH439_2	GAGAGGAAGAAAGGAAAGGAG
>LWH1_LWH585_1	GAGAGGAAGAAAGGAAAGGAG
>LWH1_LWH585_2	GAGAGGAAGAAAGGAAAGGAG
>LWH1_LWH879_1	GAGAGGAAGAAAGGAAAGGAG
>LWH1_LWH879_2	GAGAGGAAGAAAGGAAAGGAG
>LWH1_LWH993_1	GAGAGGAAGAAAGGAAAGGAG
>LWH1_LWH993_2	GAGAGGAAGAAAGGAAAGGAG
>LWH2_LWH0D60_1	GAGAGGAAGAAAGGAAAGGAG
>LWH2_LWH0D60_2	GAGAGGAGGGAAGGGAAGGAG
>LWH2_LWH0D62_1	GAGAGGAAGAAAGGAAAGGAG
>LWH2_LWH0D62_2	GAGAGGAAGAAAGGAAAGGAG
>LWH2_LWH0D63_1	GAGAGGAAGAAAGGAAAGGAG
>LWH2_LWH0D63_2	GAGAGGAAAAAAGGGAAGGAG
>LWH2_LWH0D64_1	GAGAGGAAGAAAGGAAAGGAG
>LWH2_LWH0D64_2	GAGAGGAAGAAAGGAAAGGAG
>LWH2_LWH0D66_1	GAGAGGAAGAAAGGAAAGGAG
>LWH2_LWH0D66_2	GAGAGGAAAAAAGGGAAGGAG
>LWH2_LWH0D67_1	GAGAGGAAGAAAGGAAAGGAG
>LWH2_LWH0D67_2	GAGAGGAAGAAAGGAAAGGAG
>LWH2_LWH0D68_1	GAGAGGAAGAAAGGAAAGGAG
>LWH2_LWH0D68_2	ACGGGGAGAAGGAAAGAAGGG
>LWH2_LWH0D69_1	GAGAGGAAGAAAGGAAAGGAG
>LWH2_LWH0D69_2	GAGAGGAAGAAAGGAAAGGAG
>LWH2_LWH0D70_1	ACGGGGAGAAGGAAAGAAGGG
>LWH2_LWH0D70_2	GAGAGGAAGAAAGGAAAGGAG
>LWH2_LWH0D71_1	GAGAGGAAGAAAGGAAAGGAG
>LWH2_LWH0D71_2	GAGAGGAAGAAAGGAAAGGAG
>LWH2_LWH0D72_1	GAGAGGAAGAAAGGAAAGGAG
>LWH2_LWH0D72_2	GAGAGGAAGAAAGGAAAGGAG
>LWH2_LWH0D73_1	GAGAGGAAGAAAGGAAAGGAG
>LWH2_LWH0D73_2	GAGAGGAAGAAAGGAAAGGAG
>LWH2_LWH0D74_1	GAGAGGAAGAAAGGAAAGGAG
>LWH2_LWH0D74_2	GAGAGGAAGAAAGGAAAGGAG
>LWH2_LWH0D75_1	GAGAGGAAGAAAGGAAAGGAG
>LWH2_LWH0D75_2	GAGAGGAAGAAAGGAAAGGAG
>LWH2_LWH0D81_1	GAGAGGAAGAAAGGAAAGGAG
>LWH2_LWH0D81_2	GAGAGGAAGAAAGGAAAGGAG
>LWH2_LWH0D83_1	GAGAGGAAGAAAGGAAAGGAG
>LWH2_LWH0D83_2	GAGAGGAAAAAAGGGAAGGAG
>LWH2_LWH0D84_1	GAGAGGAAGAAAGGAAAGGAG
>LWH2_LWH0D84_2	GAGAGGAAGAAAGGAAAGGAG
>LWH2_LWH0D85_1	GAGAGGAAGAAAGGAAAGGAG
>LWH2_LWH0D85_2	GAGAGGAAGAAAGGAAAGGAG
>LWH2_LWH0D87_1	GAGAGGAAGAAAGGAAAGGAG
>LWH2_LWH0D87_2	GAGAGGAAGAAAGGAAAGGAG
>LWH2_LWH0D89_1	GAGAGGAAGAAAGGAAAGGAG
>LWH2_LWH0D89_2	GAGAGGAAGAAAGGAAAGGAG
>LWH2_LWH0D90_1	GAGAGGAAGAAAGGAAAGGAG
>LWH2_LWH0D90_2	AAGGGGGGGAGGAAGAGAAGG
>LWH2_LWH0D94_1	GAGAGGAAGAAAGGAAAGGAG
>LWH2_LWH0D94_2	ACGGGGAGAAGGAAAGAAGGG
>LWH2_LWH0D96_1	GAGAGGAAGAAAGGAAAGGAG
>LWH2_LWH0D96_2	GAGAGGAAGAAAGGAAAGGAG
>LWH2_LWH0E10_1	GAGAGGAAGAAAGGAAAGGAG
>LWH2_LWH0E10_2	ACGGGGAGAAGGAAAGAAGGG
>LWH2_LWH0E1_1	GAGAGGAAGAAAGGAAAGGAG
>LWH2_LWH0E1_2	ACGGGGAGAAGGAAAGAAGGG
>LWH2_LWH0E13_1	GAGAGGAAGAAAGGAAAGGAG
>LWH2_LWH0E13_2	ACGGGGAGAAGGAAAGAAGGG
>LWH2_LWH0E14_1	GAGAGGAAGAAAGGAAAGGAG
>LWH2_LWH0E14_2	ACGGGGGGAAGGAAGGAAGGA
>LWH2_LWH0E15_1	GAGAGGAAGAAAGGAAAGGAG
>LWH2_LWH0E15_2	GAGAGGAAGAAAGGAAAGGAG
>LWH2_LWH0E16_1	GAGAGGAAGAAAGGAAAGGAG
>LWH2_LWH0E16_2	ACGGGGGGGAGGAAGAGAGGA
>LWH2_LWH0E17_1	GAGAGGAAGAAAGGAAAGGAG
>LWH2_LWH0E17_2	GAGAGGAAGAAAGGAAAGGAG
>LWH2_LWH0E19_1	GAGAGGAAGAAAGGAAAGGAG
>LWH2_LWH0E19_2	GAGAGGAAGAAAGGAAAGGAG
>LWH2_LWH0E20_1	GAGAGGAAGAAAGGAAAGGAG
>LWH2_LWH0E20_2	GAGAGGAAGAAAGGAAAGGAG
>LWH2_LWH0E21_1	GAGAGGAAGAAAGGAAAGGAG
>LWH2_LWH0E21_2	AAGGGGGGGAGGAAGAGAAGG
>LWH2_LWH0E23_1	ACGGGGAGAAGGAAAGAAGGG
>LWH2_LWH0E23_2	GAGAGGAAGAAAGGAAAGGAG
>LWH2_LWH0E24_1	GAGAGGAAGAAAGGAAAGGAG
>LWH2_LWH0E24_2	ACGGGGAGAAGGAAAGAAGGG
>LWH2_LWH0E27_1	ACGGGGAGAAGGAAAGAAGGG
>LWH2_LWH0E27_2	GAGAGGAAGAAAGGAAAGGAG
>LWH2_LWH0E3_1	GAGAGGAAGAAAGGAAAGGAG
>LWH2_LWH0E3_2	GAGAGGAAGAAAGGAAAGGAG
>LWH2_LWH0E31_1	GAGAGGAAGAAAGGAAAGGAG
>LWH2_LWH0E31_2	GAGAGGAAGAAAGGAAAGGAG
>LWH2_LWH0E32_1	GAGAGGAAGAAAGGAAAGGAG
>LWH2_LWH0E32_2	GAGAGGAAAAAAGGGAAGGAG
>LWH2_LWH0E33_1	GAGAGGAAGAAAGGAAAGGAG
>LWH2_LWH0E33_2	ACGGGGAGAAGGAAAGAAGGG
>LWH2_LWH0E34_1	GAGAGGAGGGAAGGGAAGGAG
>LWH2_LWH0E34_2	GAGAGGAAGAAAGGAAAGGAG
>LWH2_LWH0E35_1	GAGAGGAAGAAAGGAAAGGAG
>LWH2_LWH0E35_2	GAGAGGAAGAAAGGAAAGGAG
>LWH2_LWH0E36_1	GAGAGGAAGAAAGGAAAGGAG
>LWH2_LWH0E36_2	GAGAGGAAGAAAGGAAAGGAG
>LWH2_LWH0E37_1	GAGAGGAAGAAAGGAAAGGAG
>LWH2_LWH0E37_2	GAGAGGAAAAAAGGGAAGGAG
>LWH2_LWH0E38_1	GAGAGGAAGAAAGGAAAGGAG
>LWH2_LWH0E38_2	ACGGGGAGAAGGAAAGAAGGG
>LWH2_LWH0E39_1	ACGGGGAGAAGGAAAGAAGGG
>LWH2_LWH0E39_2	GAGAGGAAGAAAGGAAAGGAG
>LWH2_LWH0E40_1	GAGAGGAAGAAAGGAAAGGAG
>LWH2_LWH0E40_2	AAGGGGGGGAGGAAGAGAAGG
>LWH2_LWH0E42_1	GAGAGGAAGAAAGGAAAGGAG
>LWH2_LWH0E42_2	ACGGGGAGAAGGAAAAAGGAG
>LWH2_LWH0E44_1	GAGAGGAAGAAAGGAAAGGAG
>LWH2_LWH0E44_2	GAGAGGAAGAAAGGAAAGGAG
>LWH2_LWH0E47_1	GAGAGGAAGAAAGGAAAGGAG
>LWH2_LWH0E47_2	GAGAGGAAGAAAGGAAAGGAG
>LWH2_LWH0E49_1	GAGAGGAAGAAAGGAAAGGAG
>LWH2_LWH0E49_2	GAGAGGAAGAAAGGAAAGGAG
>LWH2_LWH0E50_1	GAGAGGAAGAAAGGAAAGGAG
>LWH2_LWH0E50_2	GAGAGGAAAAAAGGGAAGGAG
>LWH2_LWH0E5_1	GAGAGGAAGAAAGGAAAGGAG
>LWH2_LWH0E5_2	ACGGGGGGGAGGAAGAAAGGG
>LWH2_LWH0E51_1	GAGAGGAAGAAAGGAAAGGAG
>LWH2_LWH0E51_2	GAGAGGAAGAAAGGAAAGGAG
>LWH2_LWH0E52_1	ACGGGGGGAAGGAAAGAAGGG
>LWH2_LWH0E52_2	ACGGGGGGAAGGAAGGAAGGA
>LWH2_LWH0E53_1	GAGAGGAAGAAAGGAAAGGAG
>LWH2_LWH0E53_2	GAGAGGAAGAAAGGAAAGGAG
>LWH2_LWH0E54_1	ACGGGGAGAAGGAAAGAAGGG
>LWH2_LWH0E54_2	GAGAGGAAGAAAGGAAAGGAG
>LWH2_LWH0E55_1	GAGAGGAAGAAAGGAAAGGAG
>LWH2_LWH0E55_2	GAGAGGAAGAAAGGAAAGGAG
>LWH2_LWH0E58_1	GAGAGGAAGAAAGGAAAGGAG
>LWH2_LWH0E58_2	GAGAGGAAGAAAGGAAAGGAG
>LWH2_LWH0E59_1	GAGAGGAAGAAAGGAAAGGAG
>LWH2_LWH0E59_2	GAGAGGAAGAAAGGAAAGGAG
>LWH2_LWH0E60_1	GAGAGGAAGAAAGGAAAGGAG
>LWH2_LWH0E60_2	GAGAGGAAAAAAGGGAAGGAG
>LWH2_LWH0E61_1	GAGAGGAAGAAAGGAAAGGAG
>LWH2_LWH0E61_2	GAGAGGAAGAAAGGAAAGGAG
>LWH2_LWH0E62_1	GAGAGGAAGAAAGGAAAGGAG
>LWH2_LWH0E62_2	GAGAGGAAGAAAGGAAAGGAG
>LWH2_LWH0E63_1	GAGAGGAAGAAAGGAAAGGAG
>LWH2_LWH0E63_2	GAGAGGAAGAAAGGAAAGGAG
>LWH2_LWH0E64_1	GAGAGGAAGAAAGGAAAGGAG
>LWH2_LWH0E64_2	GAGAGGAAGAAAGGAAAGGAG
>LWH2_LWH0E65_1	GAGAGGAAGAAAGGAAAGGAG
>LWH2_LWH0E65_2	GAGAGGAAGAAAGGAAAGGAG
>LWH2_LWH0E66_1	GAGAGGAAGAAAGGAAAGGAG
>LWH2_LWH0E66_2	AAAGGGGGAAGAAAAGGGGAG
>LWH2_LWH0E67_1	GAGAGGAAGAAAGGAAAGGAG
>LWH2_LWH0E67_2	ACGGGGGGAAGGAAGGAAGGA
>LWH2_LWH0E68_1	GAGAGGAAGAAAGGAAAGGAG
>LWH2_LWH0E68_2	GAGAGGAAGAAAGGAAAGGAG
>LWH2_LWH0E69_1	GAGAGGAAGAAAGGAAAGGAG
>LWH2_LWH0E69_2	GAGAGGAAGAAAGGAAAGGAG
>LWH2_LWH0E70_1	GAGAGGAAAAAAGGGAAGGAG
>LWH2_LWH0E70_2	ACGGGGAAGAAAGGAAAGGAG
>LWH2_LWH0E7_1	GAGAGGAAGAAAGGAAAGGAG
>LWH2_LWH0E7_2	GAGAGGAAGAAAGGAAAGGAG
>LWH2_LWH0E71_1	GAGAGGAAGAAAGGAAAGGAG
>LWH2_LWH0E71_2	GAGAGGAAGAAAGGAAAGGAG
>LWH2_LWH0E73_1	GAGAGGAAGAAAGGAAAGGAG
>LWH2_LWH0E73_2	GAGAGGAAGAAAGGAAAGGAG
>LWH2_LWH0E74_1	GAGAGGAAGAAAGGAAAGGAG
>LWH2_LWH0E74_2	ACGGGGAGAAGGAAAGAAGGG
>LWH2_LWH0E75_1	GAGAGGAAGAAAGGAAAGGAG
>LWH2_LWH0E75_2	GAGAGGAAAAAAGGGAAGGAG
>LWH2_LWH0E77_1	GAGAGGAAGAAAGGAAAGGAG
>LWH2_LWH0E77_2	GAGAGGAAAAAAGGGAAGGAG
>LWH2_LWH0E79_1	GAGAGGAAAAAAGGGAAGGAG
>LWH2_LWH0E79_2	GAGAGGAAAAAAGGGAAGGAG
>LWH2_LWH0E82_1	GAGAGGAAGAAAGGAAAGGAG
>LWH2_LWH0E82_2	GAGAGGAAAAAAGGGAAGGAG
>LWH2_LWH0E85_1	GAGAGGAAGAAAGGAAAGGAG
>LWH2_LWH0E85_2	GAGAGGAAGAAAGGAAAGGAG
>LWH2_LWH0E86_1	GAGAGGAAGAAAGGAAAGGAG
>LWH2_LWH0E86_2	GAGAGGAAGAAAGGAAAGGAG
>LWH2_LWH0E87_1	GAGAGGAAGAAAGGAAAGGAG
>LWH2_LWH0E87_2	GAGAGGAAAAAAGGGAAGGAG
>LWH2_LWH0E88_1	GAGAGGAAGAAAGGGAAGGAG
>LWH2_LWH0E88_2	AAGGGGGGAAGGAAGAGAAGG
>LWH2_LWH0E89_1	GAGAGGAAAAAAGGGAAGGAG
>LWH2_LWH0E89_2	GAGAGGAAAAAAGGGAAGGAG
>LWH2_LWH0E90_1	GAGAGGAGGGAAGGGAAGGAG
>LWH2_LWH0E90_2	GAGAGGAAGAAAGGAAAGGAG
>LWH2_LWH0E91_1	GAGAGGAAGAAAGGAAAGGAG
>LWH2_LWH0E91_2	GAGAGGAAAAAAGGGAAGGAG
>LWH2_LWH0E93_1	GAGAGGAAGAAAGGAAAGGAG
>LWH2_LWH0E93_2	GAGAGGAAGAAAGGAAAGGAG
>LWH2_LWH0E94_1	GAGAGGAAGAAAGGAAAGGAG
>LWH2_LWH0E94_2	ACGGGGAAGAAAGGAAAGGAG
>LWH2_LWH0E95_1	GAGAGGAAGAAAGGAAAGGAG
>LWH2_LWH0E95_2	GAGAGGAAAAAAGGGAAGGAG
>LWH2_LWH0F10_1	GAGAGGAAGAAAGGAAAGGGG
>LWH2_LWH0F10_2	ACGGGGAGAAGGAAAGAAGAG
>LWH2_LWH0F1_1	GAGAGGAAGAAAGGAAAGGGG
>LWH2_LWH0F1_2	ACGGGGAGAAGGAAAGAAGAG
>LWH2_LWH0F11_1	GAGAGGAAGAAAGGAAAGGAG
>LWH2_LWH0F11_2	GAGAGGAAGAAAGGAAAGGAG
>LWH2_LWH0F12_1	GAGAGGAAGAAAGGAAAGGAG
>LWH2_LWH0F12_2	GAGAGGAAGAAAGGAAAGGAG
>LWH2_LWH0F13_1	GAGAGGAAGAAAGGAAAGGAG
>LWH2_LWH0F13_2	GAGAGGAAGAAAGGAAAGGAG
>LWH2_LWH0F14_1	GAGAGGAAGAAAGGAAAGGAG
>LWH2_LWH0F14_2	ACGGGGGGGAGGAAGAAAGGG
>LWH2_LWH0F15_1	GAGAGGAAGAAAGGAAAGGAG
>LWH2_LWH0F15_2	GAGAGGAAGAAAGGAAAGGAG
>LWH2_LWH0F16_1	GAGAGGAAAAAAGGGAAGGAG
>LWH2_LWH0F16_2	AAAGGGGGAAGAAAAAAGGAG
>LWH2_LWH0F17_1	GAGAGGAAGAAAGGAAAGGAG
>LWH2_LWH0F17_2	GAGAGGAAGAAAGGAAAGGAG
>LWH2_LWH0F19_1	GAGAGGAAGAAAGGAAAGGAG
>LWH2_LWH0F19_2	GAGAGGAAGAAAGGAAAGGAG
>LWH2_LWH0F22_1	GAGAGGAAGAAAGGAAAGGAG
>LWH2_LWH0F22_2	GAGAGGAAGAAAGGAAAGGAG
>LWH2_LWH0F24_1	GAGAGGAAGAAAGGAAAGGAG
>LWH2_LWH0F24_2	GAGAGGAAGAAAGGAAAGGAG
>LWH2_LWH0F25_1	GAGAGGAAGAAAGGAAAGGAG
>LWH2_LWH0F25_2	GAGAGGAAGAAAGGAAAGGAG
>LWH2_LWH0F27_1	GAGAGGAAGAAAGGAAAGGAG
>LWH2_LWH0F27_2	ACGGGGGGGAGGAAGAAAGGG
>LWH2_LWH0F28_1	GAGAGGAAGAAAGGAAAGGAG
>LWH2_LWH0F28_2	GAGAGGAAGAAAGGAAAGGAG
>LWH2_LWH0F29_1	GAGAGGAAGAAAGGAAAGGAG
>LWH2_LWH0F29_2	AAGGGGGGGAGGAAGAGAAGG
>LWH2_LWH0F30_1	GAGAGGAAGAAAGGAAAGGAG
>LWH2_LWH0F30_2	GAGAGGAAGAAAGGAAAGGAG
>LWH2_LWH0F3_1	GAGAGGAAGAAAGGAAAGGAG
>LWH2_LWH0F3_2	GAGAGGAAGAAAGGAAAGGAG
>LWH2_LWH0F31_1	GAGAGGAAGAAAGGAAAGGAG
>LWH2_LWH0F31_2	GAGAGGAAAAAAGGGAAGGAG
>LWH2_LWH0F32_1	GAGAGGAAGAAAGGAAAGGAG
>LWH2_LWH0F32_2	ACGGGGGGGAGGAAGGGAAGG
>LWH2_LWH0F33_1	GAGAGGAAGAAAGGAAAGGAG
>LWH2_LWH0F33_2	GAGAGGAAGAAAGGAAAGGAG
>LWH2_LWH0F35_1	GAGAGGAAGAAAGGAAAGGAG
>LWH2_LWH0F35_2	GAGAGGAAGAAAGGAAAGGAG
>LWH2_LWH0F38_1	GAGAGGAAGAAAGGAAAGGAG
>LWH2_LWH0F38_2	GAGAGGAAGAAAGGAAAGGAG
>LWH2_LWH0F40_1	GAGAGGAAGAAAGGAAAGGAG
>LWH2_LWH0F40_2	GAGAGGAAGAAAGGAAAGGAG
>LWH2_LWH0F4_1	GAGAGGAAGAAAGGAAAGGAG
>LWH2_LWH0F4_2	GAGAGGAAAAAAGGGAAGGAG
>LWH2_LWH0F41_1	GAGAGGAAGAAAGGAAAGGAG
>LWH2_LWH0F41_2	GAGAGGAAAAAAGGGAAGGAG
>LWH2_LWH0F45_1	GAGAGGAAGAAAGGAAAGGAG
>LWH2_LWH0F45_2	GAGAGGAAGAAAGGAAAGGAG
>LWH2_LWH0F46_1	ACGGGGAGAAGGAAAGAAGGG
>LWH2_LWH0F46_2	GAGAGGAAGAAAGGAAAGGAG
>LWH2_LWH0F49_1	GAGAGGAAGAAAGGAAAGGAG
>LWH2_LWH0F49_2	GAGAGGAAGAAAGGAAAGGAG
>LWH2_LWH0F51_1	GAGAGGAAGAAAGGAAAGGAG
>LWH2_LWH0F51_2	ACGGGGAGAAGGAAAGAAGGG
>LWH2_LWH0F52_1	GAGAGGAAGAAAGGAAAGGAG
>LWH2_LWH0F52_2	ACGGGGAGAAGGAAAGAAGGG
>LWH2_LWH0F53_1	GAGAGGAAGAAAGGAAAGGAG
>LWH2_LWH0F53_2	GAGAGGAAGAAAGGAAAGGAG
>LWH2_LWH0F54_1	GAGAGGAAGAAAGGAAAGGAG
>LWH2_LWH0F54_2	GAGAGGAAGAAAGGAAAGGAG
>LWH2_LWH0F56_1	GAGAGGAAGAAAGGAAAGGGG
>LWH2_LWH0F56_2	ACGGGGAGAAGGAAAGAAGAG
>LWH2_LWH0F57_1	GAGAGGAAGAAAGGAAAGGAG
>LWH2_LWH0F57_2	GAGAGGAAGAAAGGAAAGGAG
>LWH2_LWH0F58_1	GAGAGGAAGAAAGGAAAGGAG
>LWH2_LWH0F58_2	GAGAGGAAAAAAGGGAAGGAG
>LWH2_LWH0F60_1	GAGAGGAAGAAAGGAAAGGAG
>LWH2_LWH0F60_2	ACGGGGAGAAGGAAAGAAGGG
>LWH2_LWH0F6_1	GAGAGGAAGAAAGGAAAGGAG
>LWH2_LWH0F6_2	GAGAGGAAGAAAGGAAAGGAG
>LWH2_LWH0F62_1	GAGAGGAAGAAAGGAAAGGAG
>LWH2_LWH0F62_2	ACGGGGAGAAGGAAAGAGGAG
>LWH2_LWH0F64_1	GAGAGGAAGAAAGGAAAGGAG
>LWH2_LWH0F64_2	ACGGGGAGAAGGAAAGAAGGG
>LWH2_LWH0F68_1	GAGAGGAAGAAAGGAAAGGAG
>LWH2_LWH0F68_2	AAGGGGGGGAGGAAGAGAAGG
>LWH2_LWH0F7_1	GAGAGGAAGAAAGGAAAGGAG
>LWH2_LWH0F7_2	GAGAGGAAAAAAGGGAAGGAG
>LWH2_LWH0F71_1	GAGAGGAAGAAAGGAAAGGAG
>LWH2_LWH0F71_2	GAGAGGAAGAAAGGAAAGGAG
>LWH2_LWH0F72_1	GAGAGGAAGAAAGGAAAGGAG
>LWH2_LWH0F72_2	GAGAGGAAAAAAGGGAAGGAG
>LWH2_LWH0F73_1	GAGAGGAAGAAAGGAAAGGAG
>LWH2_LWH0F73_2	ACGGGGAAGAAAGGAAAGGAG
>LWH2_LWH0F74_1	GAGAGGAAGAAAGGAAAGGAG
>LWH2_LWH0F74_2	GAGAGGAAGAAAGGAAAGGAG
>LWH2_LWH0F76_1	GAGAGGAAGGAAGGAAGGGAA
>LWH2_LWH0F76_2	GAGAGGAAGAAAGGAAAGGAG
>LWH2_LWH0F77_1	GAGAGGAAGAAAGGAAAGGAG
>LWH2_LWH0F77_2	ACGGGGAAGAAAGGAAAGGAG
>LWH2_LWH0F78_1	GAGAGGAAGAAAGGAAAGGAG
>LWH2_LWH0F78_2	GAGAGGAAGAAAGGAAAGGAG
>LWH2_LWH0F79_1	GAGAGGAAGAAAGGAAAGGAG
>LWH2_LWH0F79_2	ACGGGGAAGAAAGGAAAGGAG
>LWH2_LWH0F8_1	GAGAGGAAGAAAGGAAAGGAG
>LWH2_LWH0F8_2	GAGAGGAAGAAAGGAAAGGAG
>LWH2_LWH0F83_1	GAGAGGAAGAAAGGAAAGGAG
>LWH2_LWH0F83_2	GAGAGGAAGAAAGGAAAGGAG
>LWH2_LWH0F87_1	GAGAGGAAGAAAGGAAAGGAG
>LWH2_LWH0F87_2	GAGAGGAAGAAAGGAAAGGAG
>LWH2_LWH0F88_1	GAGAGGAAGAAAGGAAAGGAG
>LWH2_LWH0F88_2	AAGGGGGGGAGGAAGAGAAGG
>LWH2_LWH0F89_1	GAGAGGAAGAAAGGAAAGGAG
>LWH2_LWH0F89_2	GAGAGGAAGAAAGGAAAGGAG
>LWH2_LWH0F90_1	GAGAGGAAGAAAGGAAAGGAG
>LWH2_LWH0F90_2	GAGAGGAAGAAAGGAAAGGAG
>LWH2_LWH0F9_1	GAGAGGAAGAAAGGAAAGGAG
>LWH2_LWH0F9_2	GAGAGGAAGAAAGGAAAGGAG
>LWH2_LWH0G11_1	GAGAGGAAGAAAGGAAAGGAG
>LWH2_LWH0G11_2	GAGAGGAAAAAAGGGAAGGAG
>LWH2_LWH0G13_1	GAGAGGAAGAAAGGAAAGGAG
>LWH2_LWH0G13_2	GAGAGGAAGAAAGGAAAGGAG
>LWH2_LWH0G6_1	GAGAGGAAGAAAGGAAAGGAG
>LWH2_LWH0G6_2	ACGGGGAGAAGGAAAGAAGGG
>LWH2_LWH0G7_1	GAGAGGAAGAAAGGAAAGGAG
>LWH2_LWH0G7_2	GAGAGGAAGAAAGGAAAGGAG
>NCN_HTDE0_1	ACGGGGGGAAGGAAGGGAGGA
>NCN_HTDE0_2	ACGGGGGGGAGGAAGAGAGAA
>NCN_HTDE109_1	ACGGGGGGAAGGAAAGGAGGA
>NCN_HTDE109_2	ACAGGGGGGAGGAAGGAAGGA
>NCN_HTDE119_1	ACGAGGGGGAGGAAGAGAAGA
>NCN_HTDE119_2	ACGGGGGGGAGGAAGAGAGAA
>NCN_HTDE12_1	ACGAGGAAGGAAGGAAAGGAA
>NCN_HTDE12_2	ACAGGGGGGAGGAAAGAAGGG
>NCN_HTDE121_1	ACGAGGAAGGAAGGAAGAGAA
>NCN_HTDE121_2	ACGGGGGGGAGGAAGAAGGAG
>NCN_HTDE124_1	ACGGGGGGAAGGAAAGGAGGA
>NCN_HTDE124_2	ACAGGGGGGAGGAAGGAAGGA
>NCN_HTDE125_1	ACGGGGGGGAGGAAAGAAGGA
>NCN_HTDE125_2	ACGGGGGGGAGGAAAGGAAGA
>NCN_HTDE201_1	ACGGGGGGAAGGAAGGGAGGA
>NCN_HTDE201_2	ACGGGGGGGAGGAAGGGAAGG
>NCN_HTDE314_1	ACGGGGGGAAGGAAAGAAGGA
>NCN_HTDE314_2	ACAGGGGGGAGGAAGGGAGGA
>NCN_HTDE316_1	ACGGGGGGGAGGAAGAGAGAA
>NCN_HTDE316_2	ACAGGGGGGAGGAAAGAAGGA
>NCN_HTDE328_1	ACGGGGGGGAGGAAAGAAGGA
>NCN_HTDE328_2	ACGGGGGGGAGGAAAGGAAGA
>NCN_HTDE46_1	ACGGGGGGGAGGAAAGGAAGG
>NCN_HTDE46_2	ACGGGGGGAAGGAAAGAAAGA
>NCN_HTDE60_1	ACGGGGGGAAGGAAAGGAGGG
>NCN_HTDE60_2	ACAGGGGGGAGGAAGAGAAGA
>NCN_HTDE62_1	ACGGGGGGGAGGAAAGAAGGA
>NCN_HTDE62_2	ACAGGGGGGAGGAAGGGAAGG
>NCN_HTDE70_1	ACGGGGGGGAGGAAGGGAAGG
>NCN_HTDE70_2	ACAGGGGGGAGGAAAGAAGGA
>NCN_HTDE90_1	ACAGGGGGAAGGAAAGAAGGA
>NCN_HTDE90_2	ACAGGGGGGAGGAAAAGAGGA
>NCN_BMEI0_1	GAGAGGAAAAAAGGAAAGGAG
>NCN_BMEI0_2	ACGGGGGGAAGGAAGAGAAGG
>NCN_BMEI10_1	GAGAGGAAAAAAGGAAAGGAG
>NCN_BMEI10_2	ACGGGGGGAAGGAAGAGAAGA
>NCN_BMEI1_1	GAGAGGAAGAAAGGAAAGGAG
>NCN_BMEI1_2	ACGGGGAGAAGGAAGGAAAGG
>NCN_BMEI109_1	GAGAGGAAGAAAGGAAAGGAG
>NCN_BMEI109_2	ACGGGGAGAAGGAAGGAAAGG
>NCN_BMEI12_1	ACGGGGGGGAGGAAAAGAAGG
>NCN_BMEI12_2	ACGGGGGGAAGGAAAGAAAGA
>NCN_BMEI13HZ_1	ACGAGGAAAAAAGGAAAGGAG
>NCN_BMEI13HZ_2	ACGGGGGGAAGGAAGAGAAGG
>NCN_BMEI13SS_1	GAGAGGAAAAAAGGAAAGGAG
>NCN_BMEI13SS_2	ACGGGGGGAAGGAAGGAAAGG
>NCN_BMEI3_1	ACGGGGGGAAGGAAAGAAAGG
>NCN_BMEI3_2	ACAGGGGGGAGGAAAAGAAGG
>NCN_BMEI35_1	ACGGGGGGAAGGAAAAGAAGG
>NCN_BMEI35_2	ACGGGGGGAAGGAAAAGAAGG
>NCN_BMEI5_1	ACGGGGGGAAGGAAAAGAAGG
>NCN_BMEI5_2	ACGGGGGGAAGGAAAAGAGGG
>NCN_BMEI69_1	GAGAGGAAAAAAGGGAAGGAG
>NCN_BMEI69_2	GAGAGGAAAAAAGGGAAGGAG
>NCN_BMEI71_1	ACGAGGAAAAAAGGAAAGGAG
>NCN_BMEI71_2	ACGGGGGGAAGGAAGAGAAGG
>NCN_BMEI73_1	ACGGGGGGAAGGAAAGAAAGG
>NCN_BMEI73_2	ACAGGGGGGAGGAAAAGAAGG
>NCN_BMEI79_1	ACGAGGAAGAAAGGAAAGGAG
>NCN_BMEI79_2	ACAGGGGGAAGGAAGGAAAGG
>NCN_BMEI8_1	GAGAGGAAAAAAGGAAAGGAG
>NCN_BMEI8_2	ACGGGGGGAAGGAAGGAAAGG
>NCN_BMEI9_1	ACGGGGGGAAGGAAAGAAAGA
>NCN_BMEI9_2	ACGGGGGGGAGGAAAAGAAGG
>SWCN_GST01_1	ACGGGGGGAAGGAAGGAAGGG
>SWCN_GST01_2	ACGGGGGGGAGGAAGAAAAGG
>SWCN_GST017_1	AAGGGGGGGAGGAAGAAAGGG
>SWCN_GST017_2	ACGGGGGGGAGGAAGAAAGGG
>SWCN_GST02_1	AAGGGGGGAAGGAAGAGAAGG
>SWCN_GST02_2	ACGGGGGGAAGGAAGAAAGGG
>SWCN_GST03_1	AAGGGGGGAAGGAAGAGAAGG
>SWCN_GST03_2	ACGGGGGGAAGGAAGAAAGGG
>SWCN_GST04_1	ACGGGGGGAAGGAAGAAAGGG
>SWCN_GST04_2	ACGGGAGGAAGGAAAAGAAGA
>SWCN_GST05_1	ACGGGGGGGAGGAAGGAAGGG
>SWCN_GST05_2	ACGGGGGGGAGGAAGAAAAGG
>SWCN_GST06_1	ACGGGGGGAAGGAAAAAAGGG
>SWCN_GST06_2	ACGGGAGGGAGGAAGAGAAGA
>SWCN_GST07_1	ACGGGGGGAAGGAAAAGAGGG
>SWCN_GST07_2	ACGGGAGGAAGGAAGAAAAGA
>SWCN_GST08_1	AAGGGGGGAAGGAAGAAAGGG
>SWCN_GST08_2	ACGGGGGGAAGGAAGAGAGGG
>SWCN_GST09_1	AAGGGGGGAAGGAAGAGAGGG
>SWCN_GST09_2	AAGGGGGGGAGGAAGAAAGGG
>SWCN_GST10_1	ACGGGGGGAAGGAAAGAAGGG
>SWCN_GST10_2	ACGGGAGGGAGGAAAAGAGGA
>SWCN_GST1_1	ACGGGGGGGAGGAAAAAAAGG
>SWCN_GST1_2	ACGGGGGGGAGGAAGGAAGGG
>SWCN_GST11_1	AAGGGGGGAAGGAAAGAAGGA
>SWCN_GST11_2	ACGGGAGGGAGGAAAAGAGGG
>SWCN_GST12_1	ACGGGGGGAAGGAAAAGAGGA
>SWCN_GST12_2	ACGGGAGGGAGGAAGGAAGGG
>SWCN_GST13_1	ACGGGGGGAAGGAAGGAAGGG
>SWCN_GST13_2	ACGGGAGGGAGGAAAAGAGGA
>SWCN_GST14_1	AAGGGGGGAAGGAAGAGAAGG
>SWCN_GST14_2	ACGGGGGGAAGGAAGAAAGGG
>SWCN_GST15_1	AAGGGGGGAAGGAAAAGAGGG
>SWCN_GST15_2	ACGGGAGGAAGGAAGAGAGGA
>SWCN_GST17_1	ACGGGGGGAAGGAAAGAAGGG
>SWCN_GST17_2	ACGGGGGGGAGGAAGGAAGGG
>SWCN_GST25_1	ACGGGGGGGAGGAAGGAAGGG
>SWCN_GST25_2	ACGGGGGGGAGGAAGAAAGGG
>SWCN_GST48_1	ACGGGGGGAAGGAAAGAAGGG
>SWCN_GST48_2	AAGGGGGGGAGGAAGAAAAGG
>SWCN_GST9_1	ACGGGGGGAAGGAAGGAAGGG
>SWCN_GST9_2	ACGGGGGGGAGGAAGAAAAGG
>ECN_CNWN10W_1	ACGGGGGGAAGGAAAAGAGGG
>ECN_CNWN10W_2	ACGGGGGGAAGGAAAAGAGGG
>ECN_CNWN11W_1	ACGGGGGGAAGGAAAAGAGGG
>ECN_CNWN11W_2	ACAGGGGGAAGGAAGGGAGGG
>ECN_CNWN12W_1	ACGGGGGGAAGGAAAGGAGGG
>ECN_CNWN12W_2	ACAGGGGGAAGGAAAAGAAGG
>ECN_CNWN13W_1	ACGGGGGGAAGGAAAAAAAGG
>ECN_CNWN13W_2	ACAGGGGGAAGGAAAAGAGGA
>ECN_CNWN14W_1	ACGGGGGGAAGGAAAAGAGGG
>ECN_CNWN14W_2	ACAGGGGGAAGGAAAAGAGGG
>ECN_CNWN15W_1	ACGGGGGGAAGGAAAGGAGGG
>ECN_CNWN15W_2	ACAGGGGGGAGGAAAAGAAGG
>ECN_CNWN16W_1	ACAGGGGGAAGGAAGGGAGGG
>ECN_CNWN16W_2	ACAGGGGGAAGGAAGGGAGGG
>ECN_CNWN17W_1	ACGGGGGGAAGGAAAAGAGGG
>ECN_CNWN17W_2	ACGGGGGGGAGGAAAAGAGGG
>ECN_CNWN18W_1	ACGGGGGGAAGGAAGGAAGGG
>ECN_CNWN18W_2	ACAGGGGGAAGGAAGGGAAGG
>ECN_CNWN1W_1	ACAGGGGGAAGGAAGGAAGGG
>ECN_CNWN1W_2	ACAGGGGGAAGGAAAAGAAGA
>ECN_CNWN2W_1	ACGGGGGGAAGGAAGGGAGGG
>ECN_CNWN2W_2	ACAGGGGGAAGGAAAAGAGGG
>ECN_CNWN3W_1	ACGGGGGGAAGGAAAAGAGGG
>ECN_CNWN3W_2	ACGGGGGGAAGGAAAAGAGGG
>ECN_CNWN4W_1	ACGGGGGGAAGGAAAAGAGGG
>ECN_CNWN4W_2	ACGGGGGGAAGGAAAAGAGGG
>ECN_CNWN5W_1	ACGGGGGGAAGGAAAAGAGGG
>ECN_CNWN5W_2	ACGGGGGGAAGGAAAAGAGGG
>ECN_CNWN6W_1	ACGGGGGGAAGGAAGGGAGGG
>ECN_CNWN6W_2	ACAGGGGGAAGGAAAAGAGGG
>ECN_CNWN7W_1	ACGGGGGGAAGGAAAAGAGGG
>ECN_CNWN7W_2	ACGGGGGGAAGGAAAAGAGGG
>ECN_CNWN8W_1	ACGGGGGGAAGGAAGGGAGGG
>ECN_CNWN8W_2	ACAGGGGGAAGGAAAAGAGGG
>ECN_CNWN9W_1	ACGGGGGGAAGGAAGGGAGGG
>ECN_CNWN9W_2	ACAGGGGGGAGGAAAAGAGGG
>ECN_JQH1202_1	ACGGGGGGGAGGAAGGGAAGG
>ECN_JQH1202_2	ACAGGGGGGAGGAAAAGAAGG
>ECN_JQH1415_1	GAGAGGAAGAAAGGGAAGGAG
>ECN_JQH1415_2	ACGGGGAGAAGGAAGGGAAGG
>ECN_JQH1605_1	AAGGGGGGAAGGAAAGAAGGA
>ECN_JQH1605_2	AAGGGGGGAAGGAAAGAAGGA
>ECN_JQH1608_1	AAGGGGGGAAGGAAAGAAGGA
>ECN_JQH1608_2	ACGGGGGGGAGGAAGGGAAGG
>ECN_JQH2001_1	ACGGGGGGGAGGAAGGGAAGG
>ECN_JQH2001_2	ACGGGGGGGAGGAAGGGAAGG
>ECN_JQH2002_1	ACGGGGGGGAGGAAGGGAAGG
>ECN_JQH2002_2	ACGGGGGGGAGGAAGGGAAGG
>ECN_JQH2005_1	ACGGGGGGGAGGAAGGGAAGG
>ECN_JQH2005_2	ACGGGGGGGAGGAAGGGAAGG
>ECN_JQH2105_1	ACGAGGGGGGAAGGGAAGGAA
>ECN_JQH2105_2	ACGGGGGGAAGGAAGGGAAGG
>ECN_JQH2106_1	AAGGGGGGAAGGAAAGGAGGA
>ECN_JQH2106_2	ACGGGGGGAAGGAAAGAAGGA
>ECN_JQH2109_1	ACGGGGGGAAGGAAAGGAGGA
>ECN_JQH2109_2	ACGGGGGGGAGGAAGGGAAGG
>ECN_JQH2710_1	ACGAGGGGAAGGAAAGAAGGA
>ECN_JQH2710_2	AAGGGGGGAAGGAAAAGAAGG
>ECN_JQH3108_1	GAGAGGAAAAAAGGAAAGGAG
>ECN_JQH3108_2	AAGGGGGGAAGGAAGGAAGGA
>ECN_JQH3110_1	GAGAGGAAAAAAGGAAAGGAG
>ECN_JQH3110_2	ACGGGGGGAAGGAAGGGAGGG
>ECN_JQH420_1	AAGGGGGGGAGGAAAGAAAGG
>ECN_JQH420_2	ACGGGGGGAAGGAAAGAAGGA
>ECN_JQH4302_1	ACGAGGGGAAGGAAAAGAAGG
>ECN_JQH4302_2	ACGGGGGGGAGGAAGGGAAGG
>ECN_JQH4408_1	ACGAGGGGAAGGAAAGAAGGA
>ECN_JQH4408_2	AAGGGGGGAAGGAAAGAAGGA
>ECN_JQH4410_1	ACGAGGAGAAGGAAAGAAGGA
>ECN_JQH4410_2	GAGAGGAAAAAAGGGAAGGAG
>ECN_JQH448_1	ACGAGGGGAAGGAAAAGAAGG
>ECN_JQH448_2	ACGGGGGGGAGGAAGGGAAGG
>ECN_JQH4964_1	GAGAGGAAGAAAGGGAAGGAG
>ECN_JQH4964_2	ACGGGGAGAAGGAAGGGAAGG
>ECN_JQH524_1	ACGGGGGGGAGGAAGGGAAGG
>ECN_JQH524_2	AAGGGGGGAAGGAAAGAAGGA
>ECN_JQH5401_1	ACGGGGGGGAGGAAGGGAAGG
>ECN_JQH5401_2	ACGGGGGGGAGGAAGGGAAGG
>ECN_JQH6404_1	ACGAGGGGAAGGAAAAGAAGG
>ECN_JQH6404_2	ACGAGGGGAAGGAAAAGAAGG
>ECN_JQH6408_1	AAGGGGGGAAGGAAAAGAAGG
>ECN_JQH6408_2	ACGAGGGGAAGGAAAGAAGGA
>ECN_JQH6502_1	AAGGGGGGAAGGAAAGAAGGA
>ECN_JQH6502_2	ACGGGGGGGAGGAAGGGAAGG
>ECN_JQH6506_1	ACGGGGGGGAGGAAAGAAAGG
>ECN_JQH6506_2	ACGGGGGGGAGGAAGGGAAGG
>ECN_JQH6902_1	GAGAGGAAGAAAGGGGGAAGG
>ECN_JQH6902_2	ACGGGGAGAAGGAAGGGAAGG
>ECN_JQH7113_1	AAGGGGGGAAGGAAAGAAGGA
>ECN_JQH7113_2	ACGGGGGGGAGGAAGGGAAGG
>ECN_JQH7806_1	ACGAGGGGGGAAGGGGGAAGG
>ECN_JQH7806_2	ACGGGGGGAAGGAAGGGAAGG
>ECN_JQH9010_1	AAGGGGGGGAGGAAGGGAAGG
>ECN_JQH9010_2	ACGGGGGGAAGGAAAGAAGGA
>ECN_JQH9304_1	ACGGGGGGGAGGAAGGGAAGG
>ECN_JQH9304_2	ACGGGGGGGAGGAAGGGAAGG
>ECN_JXH0D10_1	ACGGGGGGGAGGAAAAGAAGA
>ECN_JXH0D10_2	ACGGGGGGGAGGAAAAGAAGA
>ECN_JXH0D1_1	ACGGGGGGGAGGAAGGGAAGG
>ECN_JXH0D1_2	AAGGGGGGAAGGAAAAGAAGG
>ECN_JXH0D11_1	ACGGGGGGGAGGAAAAGAGGG
>ECN_JXH0D11_2	ACGGGGGGGAGGAAAAGAGGG
>ECN_JXH0D12_1	AAGGGGGGAAGGAAAAGAAGG
>ECN_JXH0D12_2	ACGGGGGGGAGGAAAAGAAGA
>ECN_JXH0D13_1	ACGGGGGGAAGGAAAGGAGGA
>ECN_JXH0D13_2	ACAGGGGGGAGGAAAAGAAGA
>ECN_JXH0D14_1	AAGGGGGGAAGGAAAAGAAGG
>ECN_JXH0D14_2	ACGGGGGGGAGGAAAAGAGGG
>ECN_JXH0D15_1	ACGGGGGGGAGGAAAAGAAGA
>ECN_JXH0D15_2	ACGGGGGGGAGGAAAAGAAGA
>ECN_JXH0D2_1	ACGGGGGGGAGGAAAAGAGGG
>ECN_JXH0D2_2	ACGGGGGGGAGGAAAAGAAGA
>ECN_JXH0D3_1	AAGGGGGGAAGGAAAAGAAGG
>ECN_JXH0D3_2	ACGGGGGGGAGGAAAAGAAGA
>ECN_JXH0D4_1	ACGGGGGGGAGGAAAAGAAGA
>ECN_JXH0D4_2	ACGGGGGGGAGGAAAAGAAGA
>ECN_JXH0D5_1	AAGGGGGGAAGGAAAAGAAGG
>ECN_JXH0D5_2	AAGGGGGGAAGGAAAAGAAGG
>ECN_JXH0D6_1	AAGGGGGGAAGGAAAAGAGGG
>ECN_JXH0D6_2	ACGGGGGGGAGGAAAAGAAGG
>ECN_JXH0D7_1	ACGGGGGGGAGGAAAAGAGGA
>ECN_JXH0D7_2	ACGGGGGGGAGGAAAAGAAGG
>ECN_JXH0D8_1	ACGGGGGGGAGGAAAAGAGGG
>ECN_JXH0D8_2	ACGGGGGGGAGGAAAAGAAGA
>ECN_JXH0D9_1	ACGGGGGGGAGGAAAAGAAGA
>ECN_JXH0D9_2	ACGGGGGGGAGGAAAAGAAGA
>ECN_JXH5044_1	ACAGGGGGAAGGAAAAGGAGG
>ECN_JXH5044_2	AAGGGGGGAAGGAAAAGGAGG
>ECN_JXH507_1	AAGGGGGGAAGGAAAAGGAGG
>ECN_JXH507_2	AAGGGGAGAAGGAAAAGGAGG
>ECN_JXH6002_1	ACAGGGGGAAGGAAAAGGAGG
>ECN_JXH6002_2	AAGGGGGGAAGGAAAAGGAGG
>ECN_JXH6011_1	ACAGGGGGAAGGAAAAGGAGG
>ECN_JXH6011_2	AAGGGGGGAAGGAAAAGGAGG
>ECN_JXH7016_1	ACGGGGGGAAGGAAAAGGAGG
>ECN_JXH7016_2	ACAGGGGGGAGGAAAAGGGGG
>ECN_JXH7028_1	ACGGGGGGAAGGAAAAGGAGG
>ECN_JXH7028_2	ACGGGGGGGAGGAAAAGGAGG
>ECN_JXH7030_1	AAGGGGAGAAGGAAAAGGAGG
>ECN_JXH7030_2	AAGGGGGGAAGGAAAAGGAGG
>ECN_JXH7042_1	ACAGGGGGAAGGAAAAGGAGG
>ECN_JXH7042_2	AAGGGGGGAAGGAAAAGGAGG
>ECN_JXH7054_1	ACGGGGGGAAGGAAAAGGAGG
>ECN_JXH7054_2	ACAGGGGGGAGGAAAAGGAGG
>ECN_JXH7098_1	AAGGGGAGAAGGAAAAGGAGG
>ECN_JXH7098_2	AAGGGGGGAAGGAAAAGGAGG
>ECN_JXH7114_1	AAGGGGGGAAGGAAAAGGAGG
>ECN_JXH7114_2	AAGGGGAGAAGGAAAAGGAGG
>ECN_JXH7124_1	AAGGGGGGAAGGAAAAGGAGG
>ECN_JXH7124_2	AAGAGGAGAAGGAAAAGGAGG
>ECN_JXH8078_1	AAGGGGGGAAGGAAAAGGAGG
>ECN_JXH8078_2	ACGGGGGGGAGGAAAAGGGGG
>ECN_JXH8086_1	ACGGGGGGAAGGAAAAGGAGG
>ECN_JXH8086_2	ACAGGGGGGAGGAAAAGGGGG
>ECN_JXH9010_1	AAGGGGGGAAGGAAAAGGAGG
>ECN_JXH9010_2	ACGGGGGGGAGGAAAAGGGGG
>ECN_CNMS10W_1	ACGGGGGGGAGGAAGAGAAGG
>ECN_CNMS10W_2	ACGGGGGGGAGGAAGAGAAGG
>ECN_CNMS11W_1	AAGGGGGGAAGGAAGAGAAGG
>ECN_CNMS11W_2	AAGGGGGGGAGGAAGAGAAGG
>ECN_CNMS12W_1	AAGGGGGGGAGGAAGAGAAGG
>ECN_CNMS12W_2	ACGGGGGGGAGGAAGAGAAGG
>ECN_CNMS13W_1	ACGGGGGGAAGGAAAAAAAGG
>ECN_CNMS13W_2	ACGGGGGGGAGGAAAAGAAGA
>ECN_CNMS15W_1	ACGGGGGGAAGGAAAAGAAGG
>ECN_CNMS15W_2	ACGGGGGGGAGGAAGAGAAGG
>ECN_CNMS16W_1	ACGGGGGGAAGGAAGAGAAGA
>ECN_CNMS16W_2	ACGGGGGGGAGGAAGAGAAGG
>ECN_CNMS17W_1	ACGGGGGGGAGGAAAAAAAGG
>ECN_CNMS17W_2	ACGGGGGGGAGGAAGAGAAGG
>ECN_CNMS18W_1	ACGGGGGGGAGGAAAAAAAGG
>ECN_CNMS18W_2	ACGGGGGGGAGGAAGAGAAGG
>ECN_CNMS19W_1	ACGAGGAGGGGAGGAGGAGAA
>ECN_CNMS19W_2	ACGGGGGGAAGGAAGAGAAGG
>ECN_CNMS20W_1	ACGAGGAGGGGAGGAGGAGAG
>ECN_CNMS20W_2	ACGGGGGGGAGGAAGAGAAGG
>ECN_CNMS21W_1	ACGGGGGGGAGGGGAAAGGAG
>ECN_CNMS21W_2	ACGGGGGGGAGGGGAAAGGAG
>ECN_CNMS25W_1	AAGGGGGGGAGGAAGAGAAGG
>ECN_CNMS25W_2	ACGGGGGGGAGGAAGAGAAGG
>ECN_CNMS31W_1	AAGGGGGGGGAAGGGAAGGAG
>ECN_CNMS31W_2	ACGGGGGGGAGGAAAAGAAGG
>ECN_CNMS33W_1	ACGGGGGGGAGGAAGAGAAGG
>ECN_CNMS33W_2	AAGGGGGGGAGGAAGAGAAGG
>ECN_CNMS34W_1	AAGGGGGGGGAAGGGAAGGAG
>ECN_CNMS34W_2	AAGGGGGGGAGGAAAAGAAGG
>ECN_CNMS37W_1	AAGGGGGGGGAAGGGAAGGGG
>ECN_CNMS37W_2	ACGGGGGGGAGGAAAAGAAGG
>ECN_CNMS6W_1	ACGGGGGGGAGGAAGAGAAGG
>ECN_CNMS6W_2	ACGGGGGGGAGGAAGAGAAGG
>ECN_CNMS7W_1	ACGGGGGGGAGGAAGAGAAGG
>ECN_CNMS7W_2	ACGGGGGGGAGGAAGAGAAGG
>ECN_CNMS8W_1	ACGGGGGGGAGGAAGAGAAGG
>ECN_CNMS8W_2	ACGGGGGGGAGGAAGAGAAGG
>ECN_CNMS9W_1	ACGGGGGGGAGGAAGAGAAGG
>ECN_CNMS9W_2	ACGGGGGGGAGGAAGAGAAGG
>ECN_EHL0000_1	ACGGGGGGAAGGAAGGAAAGG
>ECN_EHL0000_2	AAGGGGGGAAGGAAAAGAAGG
>ECN_EHL0001_1	ACGGGGGGAAGGAAGGAAAGA
>ECN_EHL0001_2	ACGGGGGGGAGGAAGAGAAGA
>ECN_EHL0002_1	AAGGGGGGAAGGAAAAGAAGG
>ECN_EHL0002_2	ACGGGGGGGAGGAAGGGAAGG
>ECN_EHL0003_1	AAGGGGGGGGAAGGGAAGGAA
>ECN_EHL0003_2	ACGGGGGGAAGGAAAAAAAGG
>ECN_EHL0004_1	AAGGGGGGGGAAGGAAAGGAG
>ECN_EHL0004_2	ACGGGGGGAAGGAAAAGAGGG
>ECN_EHL0005_1	AAGGGGGGGGAAGGAAAGGAG
>ECN_EHL0005_2	AAGGGGGGGGAAGGAAAGGAG
>ECN_EHL0006_1	AAGGGGGGGGAAGGAAAGGAG
>ECN_EHL0006_2	ACGGGGGGAAGGAAAAGAGGG
>ECN_EHL0007_1	AAGGGGGGGGAAGGAAAGGAG
>ECN_EHL0007_2	ACGGGGGGAAGGAAAAGAAGG
>ECN_EHL0013_1	AAGGGGGGAAGGAAGAAAAGA
>ECN_EHL0013_2	AAGGGGGGAAGGAAAAGAAGA
>ECN_EHL0234_1	AAGGGGGGAAGGAAAGGAAGG
>ECN_EHL0234_2	ACGGGGGGAAGGAAGGGAAGG
>ECN_EHL0806_1	AAGGGGGGAAGGAAAAGAAGG
>ECN_EHL0806_2	ACGGGGGGAAGGAAAGGAAGA
>ECN_EHL0F0038_1	GAGAAGGGAAGGAAAGAAGGA
>ECN_EHL0F0038_2	AAGGGGGGAAGGAAAGGAGGA
>ECN_EHL0F0052_1	AAGGGGGGAAGGAAAGGAAGG
>ECN_EHL0F0052_2	AAGGGGGGAAGGAAGGGAAGG
>ECN_EHL0F0054_1	AAGGGGGGAAGGAAAGGAAGG
>ECN_EHL0F0054_2	AAGGGGGGAAGGAAAAGAAGG
>ECN_EHL0F0058_1	AAGGGGGGAAGGAAAGGAAGG
>ECN_EHL0F0058_2	ACGGGGGGAAGGAAAGGAGGG
>ECN_EHL0F0068_1	AAGGGGGGAAGGAAAGGAGGA
>ECN_EHL0F0068_2	AAGGGGGGAAGGAAAAGAAGA
>ECN_EHL0F0074_1	AAGGGGGGAAGGAAAGGAGGA
>ECN_EHL0F0074_2	ACGGGGGGAAGGAAAGGAGGG
>ECN_EHL0F0090_1	AAGGGGGGAAGGAAAGGAAGG
>ECN_EHL0F0090_2	AAGGGGGGAAGGAAAGGAGGA
>ECN_EHL0F0094_1	ACGGGGGGAAGGAAAGGAGGG
>ECN_EHL0F0094_2	ACGGGGGGAAGGAAAAGAAGG
>ECN_EHL0F0124_1	AAGGGGGGAAGGAAAGGAAGA
>ECN_EHL0F0124_2	AAGGGGGGAAGGAAAAGAAGG
>ECN_EHL0F0142_1	AAGGGGGGAAGGAAAGGAGGA
>ECN_EHL0F0142_2	AAGGGGGGAAGGAAAAGAAGA
>ECN_EHL0F0146_1	ACGGGGGGAAGGAAGGAAAGG
>ECN_EHL0F0146_2	AAGGGGGGAAGGAAAAGAAGG
>ECN_EHL0F0174_1	AAGGGGGGAAGGAAAAGAAGG
>ECN_EHL0F0174_2	ACGGGGGGAAGGAAAGGAGGA
>ECN_EHL0F0196_1	AAGGGGGGAAGGAAAAGAAGA
>ECN_EHL0F0196_2	AAGGGGGGAAGGAAAAGAAGA
>ECN_EHL0F0202_1	AAGGGGGGAAGGAAAGGAGGA
>ECN_EHL0F0202_2	ACAGGGGGAAGGAAGAGAAGA
>ECN_EHL0F0292_1	AAGGGGGGAAGGAAAGGAGGA
>ECN_EHL0F0292_2	AAGGGGGGAAGGAAAAGAAGA
>ECN_EHL0F1190_1	ACGGGGGGAAGGAAGGGAAGG
>ECN_EHL0F1190_2	ACGGGGGGAAGGAAAAGAAGG
>ECN_EHL3000_1	AAGGGGGGAAGGAAAGGAAGG
>ECN_EHL3000_2	ACGGGGGGAAGGAAGGGAAGG
>ECN_EHL3188_1	ACGGGGGGAAGGAAGAAAAGG
>ECN_EHL3188_2	ACGGGGGGGAGGAAGAGAAGA
>ECN_EHL3508_1	AAGGGGGGGGAAGGGAAGGAG
>ECN_EHL3508_2	ACGGGGGGGAGGAAAAGAAGG
>ECN_EHL3544_1	AAGGGGGGGGAAGGAAAGGAG
>ECN_EHL3544_2	AAGGGGGGGGAAGGAAAGGAA
>ECN_EHL3566_1	AAGGGGGGGGAAGGAAAGGAG
>ECN_EHL3566_2	AAGGGGGGAAGGAAAGGAAGG
>ECN_JH0116_1	ACGGGGGGAAGGAAAGGAAGA
>ECN_JH0116_2	ACGGGGGGAAGGAAAGAAGGA
>ECN_JH0122_1	ACGGGGGGAAGGAAAGGAAGG
>ECN_JH0122_2	ACGGGGGGAAGGAAAGAAAGA
>ECN_JH0124_1	AAGGGGGGAAGGAAAAGAAGG
>ECN_JH0124_2	ACGGGGGGAAGGAAAGAAAGA
>ECN_JH0128_1	ACGGGGGGAAGGAAAGAAAGA
>ECN_JH0128_2	ACGGGGGGAAGGAAAGAAAGA
>ECN_JH0138_1	ACGGGGGGAAGGAAAGGAAGG
>ECN_JH0138_2	ACGGGGGGAAGGAAAGGAGGA
>ECN_JH0144_1	ACGGGGGGAAGGAAAGGAAGG
>ECN_JH0144_2	ACGGGGGGAAGGAAAGAAAGA
>ECN_JH0164_1	ACGGGGGGAAGGAAAGAAAGA
>ECN_JH0164_2	ACGGGGGGAAGGAAAGGAAGG
>ECN_JH0177_1	ACGGGGGGAAGGAAAGAAAGA
>ECN_JH0177_2	ACGGGGGGAAGGAAAGAAAGA
>ECN_JH0187_1	ACGGGGGGAAGGAAAGGAAGG
>ECN_JH0187_2	ACGGGGGGAAGGAAAGAAAGA
>ECN_JH0199_1	ACGGGGGGAAGGAAAGGAAGG
>ECN_JH0199_2	ACGGGGGGAAGGAAAAGAAGG
>ECN_JH0201_1	ACGGGGGGAAGGAAAGGAAGG
>ECN_JH0201_2	ACGGGGGGAAGGAAAAGAAGG
>ECN_JH0207_1	ACGGGGGGAAGGAAAGGAAGG
>ECN_JH0207_2	ACGGGGGGAAGGAAAAGAAGG
>ECN_JH0209_1	ACGGGGGGAAGGAAAGGAAGG
>ECN_JH0209_2	ACGGGGGGAAGGAAAGGAGGG
>ECN_DX0034_1	ACGGGGGGAAGGAAGGAAAGA
>ECN_DX0034_2	ACGGGGGGAAGGAAGAAAAGG
>ECN_DX0045_1	ACGGGGGGAAGGAAAAAAAGG
>ECN_DX0045_2	ACGGGGGGGAGGAAGAGAAGG
>ECN_DX1213_1	ACAGGGGGAAGGAAGGAAAGG
>ECN_DX1213_2	ACAGGGGGAAGGAAGGAAAGG
>ECN_DX1247_1	ACGGGGGGAAGGAAAGAAAGG
>ECN_DX1247_2	ACGGGGGGGAGGAAGAGAAGA
>ECN_DX1249_1	ACGGGGGGAAGGAAGGAAGGA
>ECN_DX1249_2	ACGGGGGGAAGGAAGGAAAGG
>ECN_DX1278_1	ACGGGGGGAAGGAAGGAAAGA
>ECN_DX1278_2	ACGGGGGGAAGGAAGGAAAGA
>ECN_DX1282_1	ACAGGGGGAAGGAAGGAAAGG
>ECN_DX1282_2	ACAGGGGGAAGGAAGGAAAGG
>ECN_DX1283_1	ACGGGGGGAAGGAAGGAAAGG
>ECN_DX1283_2	ACAGGGGGAAGGAAGAAAAGG
>ECN_DX1314_1	ACGGGGGGAAGGAAGGGAGGG
>ECN_DX1314_2	ACGGGGGGAAGGAAAGAAGGG
>ECN_DX1360_1	ACGGGGGGAAGGAAAGGAGGG
>ECN_DX1360_2	ACGGGGGGGAGGAAAAGAAGG
>ECN_DX1383_1	ACGGGGGGAAGGAAGGAAGGG
>ECN_DX1383_2	ACAGGGGGAAGGAAGGAAAGG
>ECN_DX1393_1	ACGGGGGGAAGGAAAGAAGGG
>ECN_DX1393_2	ACGGGGGGAAGGAAGGGAGGG
>ECN_DX1394_1	ACGGGGGGAAGGAAAGGAGGG
>ECN_DX1394_2	ACGGGGGGAAGGAAAGGAGGG
>ECN_DX2312_1	ACGGGGGGAAGGAAGGAAGGG
>ECN_DX2312_2	ACGGGGGGAAGGAAGAAAAGG
>ECN_DX2332_1	ACGGGGGGAAGGAAGGAAGGG
>ECN_DX2332_2	ACGGGGGGAAGGAAGAAAAGG
>ECN_DX2335_1	ACGGGGGGAAGGAAGGAAGGG
>ECN_DX2335_2	ACGGGGGGAAGGAAAAGAAGG
>ECN_DX2340_1	ACGGGGGGAAGGAAGGAAAGG
>ECN_DX2340_2	ACAGGGGGAAGGAAGAAAAGG
>ECN_DX2351_1	ACGGGGGGAAGGAAGGAAGGG
>ECN_DX2351_2	ACAGGGGGAAGGAAGGAAAGG
>ECN_DX2362_1	ACGGGGGGAAGGAAAAGAAGG
>ECN_DX2362_2	ACAGGGGGGAGGAAGGAAAGG
>ECN_DX2363_1	ACGGGGGGAAGGAAGGAAGGG
>ECN_DX2363_2	ACGGGGGGAAGGAAGAAAAGG
>ECN_DX2366_1	ACGGGGGGAAGGAAAAGAAGG
>ECN_DX2366_2	ACAGGGGGGAGGAAGGAAAGG
>ECN_DX2367_1	ACGGGGGGAAGGAAAAGAAGG
>ECN_DX2367_2	ACGGGGGGGAGGAAGGAAGGG
>ECN_DX2368_1	ACGGGGGGAAGGAAGGAAGGG
>ECN_DX2368_2	ACGGGGGGAAGGAAGAAAAGG
>ECN_DX2601_1	ACGGGGGGAAGGAAGGAAGGG
>ECN_DX2601_2	ACGGGGGGAAGGAAAAGAAGG
>ECN_DX3404_1	ACGGGGGGAAGGAAGGAAAGG
>ECN_DX3404_2	ACAGGGGGAAGGAAGAAAAGG
>ECN_DX3413_1	ACGGGGGGAAGGAAAAAAAGG
>ECN_DX3413_2	ACGGGGGGGAGGAAGAGAAGG
>ECN_DX3473_1	ACGGGGGGAAGGAAGGAAGGG
>ECN_DX3473_2	ACGGGGGGAAGGAAGAAAAGG
>ECN_DX4529_1	ACGGGGGGAAGGAAGGAAGGG
>ECN_DX4529_2	ACGGGGGGAAGGAAAAGAAGG
>ECN_DX4546_1	ACGGGGGGAAGGAAGGGAGGG
>ECN_DX4546_2	ACGGGGGGAAGGAAAGAAGGG
>ECN_DX4549_1	ACGGGGGGAAGGAAGAAAAGG
>ECN_DX4549_2	ACGGGGGGAAGGAAGAAAAGG
>ECN_DX4577_1	ACGGGGGGAAGGAAGAAAAGG
>ECN_DX4577_2	ACAGGGGGAAGGAAGGAAAGG
>ECN_DX4592_1	ACGGGGGGAAGGAAGAAAAGG
>ECN_DX4592_2	ACAGGGGGAAGGAAGGAAAGG
>ECN_DX6701_1	ACGGGGGGAAGGAAAAAAAGG
>ECN_DX6701_2	ACGGGGGGGAGGAAGAGAAGG
>ECN_DX6731_1	ACGGGGGGAAGGAAGAAAAGG
>ECN_DX6731_2	ACGGGGGGAAGGAAGAAAAGG
>ECN_DX6743_1	ACGGGGGGAAGGAAAAAAAGG
>ECN_DX6743_2	ACGGGGGGGAGGAAGAGAAGG
>ECN_DX6754_1	ACGGGGGGAAGGAAGAAAAGG
>ECN_DX6754_2	ACGGGGGGAAGGAAGAAAAGG
>ECN_CNLP10W_1	ACGGGGGGAAGGAAAGGAGGG
>ECN_CNLP10W_2	ACAGGGGGAAGGAAAAGAAGG
>ECN_CNLP11W_1	ACGGGGGGAAGGAAAGAAGGG
>ECN_CNLP11W_2	ACAGGGGGAAGGAAGGGAAGG
>ECN_CNLP12W_1	ACGGGGGGGAGGAAAAGAGGG
>ECN_CNLP12W_2	ACGGGGGGGAGGAAAAGAGGG
>ECN_CNLP13W_1	ACGGGGGGAAGGAAGGAAGGG
>ECN_CNLP13W_2	ACAGGGGGAAGGAAAAGAAGG
>ECN_CNLP14W_1	ACGGGGGGAAGGAAGGAAAGG
>ECN_CNLP14W_2	ACGGGGGGAAGGAAGGAAAGG
>ECN_CNLP15W_1	ACGGGGGGAAGGAAGGAAAGG
>ECN_CNLP15W_2	ACGGGGGGAAGGAAGGAAAGG
>ECN_CNLP16W_1	ACGGGGGGAAGGAAAGAAAGG
>ECN_CNLP16W_2	ACAGGGGGAAGGAAAAAAAGG
>ECN_CNLP17W_1	ACGGGGGGAAGGAAGGAAAGG
>ECN_CNLP17W_2	ACGGGGGGGAGGAAGGGAAGG
>ECN_CNLP18W_1	ACGGGGGGAAGGAAGGAAGGG
>ECN_CNLP18W_2	ACAGGGGGAAGGAAAAGAAGG
>ECN_CNLP19W_1	ACGGGGGGAAGGAAAAGAAGG
>ECN_CNLP19W_2	ACAGGGGGGAGGAAGGAAAGG
>ECN_CNLP1W_1	ACGGGGGGAAGGAAAGAAAGG
>ECN_CNLP1W_2	ACAGGGGGAAGGAAAAAAAGG
>ECN_CNLP20W_1	ACGGGGGGAAGGAAAGAAAGG
>ECN_CNLP20W_2	ACAGGGGGAAGGAAAAAAAGG
>ECN_CNLP2W_1	ACGGGGGGAAGGAAAGAAAGG
>ECN_CNLP2W_2	ACAGGGGGAAGGAAAAAAAGG
>ECN_CNLP3W_1	ACGGGGGGAAGGAAGGAAGGG
>ECN_CNLP3W_2	ACGGGGGGGAGGAAGAGAAGG
>ECN_CNLP4W_1	ACGGGGGGAAGGAAAGGAGGG
>ECN_CNLP4W_2	ACAGGGGGAAGGAAAAGAAGG
>ECN_CNLP5W_1	ACAGGGGGAAGGAAAAAAAGG
>ECN_CNLP5W_2	ACAGGGGGAAGGAAAAAAAGG
>ECN_CNLP6W_1	ACGGGGGGAAGGAAAAGAAGG
>ECN_CNLP6W_2	ACGGGGGGGAGGAAGGAAGGG
>ECN_CNLP7W_1	ACAGGGGGAAGGAAAGAAGGG
>ECN_CNLP7W_2	ACAGGGGGAAGGAAAAGAAGG
>ECN_CNLP8W_1	ACGGGGGGAAGGAAAGGAGGG
>ECN_CNLP8W_2	ACAGGGGGGAGGAAAAGAGGG
>ECN_CNLP9W_1	ACGGGGGGAAGGAAAAGAAGG
>ECN_CNLP9W_2	ACAGGGGGAAGGAAAAGAGGG
>ECN_YS2992_1	ACGGGGGGGAGGAAAAGAAGG
>ECN_YS2992_2	ACAGGAGGGAGGAAAAGAAGG
>ECN_YS3372_1	AAGGGGGGAAGGAAAAGAAGG
>ECN_YS3372_2	ACAGGGGGGAGGAAAGAAAGG
>ECN_YS3382_1	ACGGGGGGAAGGAAAAGAAGG
>ECN_YS3382_2	ACAGGGGGAAGGAAGGGAAGG
>ECN_YS3421_1	AAGGGGGGAAGGAAAGGAAGG
>ECN_YS3421_2	ACAGGAGGAAGGAAGGAAAGG
>ECN_YS3700_1	ACGGGGGGGAGGAAAAGAAGG
>ECN_YS3700_2	ACGGGGGGGAGGAAAAGAAGG
>ECN_YS3803_1	ACGGGGGGAAGGAAAAGAAGG
>ECN_YS3803_2	ACAGGGGGAAGGAAGGGAAGG
>ECN_YS3903_1	ACAGGGGGGAGGAAAAGAAGG
>ECN_YS3903_2	ACAGGAGGAAGGAAAAGAAGG
>ECN_YS4716_1	AAAGGGGGAAGGAAAGGAAGG
>ECN_YS4716_2	ACAGGGGGGAGGAAAAGAAGG
>ECN_YS4902_1	ACAGGGGGAAGGAAAAGAAGG
>ECN_YS4902_2	ACAGGAGGGAGGAAAAGAAGG
>ECN_YS4918_1	AAAGGGGGAAGGAAAGGAAGG
>ECN_YS4918_2	ACAGGGGGGAGGAAAAGAAGG
>ECN_YS4926_1	AAAGGGGGAAGGAAAGGAAGG
>ECN_YS4926_2	ACAGGGGGGAGGAAAAGAAGG
>ECN_YS5023_1	AAGGGGGGGAGGAAAGGAAGG
>ECN_YS5023_2	ACAGGGGGGAGGAAAAGAAGG
>ECN_YS5044_1	ACGGGGGGAAGGAAAGAAAGG
>ECN_YS5044_2	ACAGGGGGAAGGAAAAGAAGG
>ECN_YS5064_1	ACGGGGGGAAGGAAAAGAAGG
>ECN_YS5064_2	ACGGGGGGAAGGAAGGAAAGG
>ECN_YS5065_1	ACGGGGGGAAGGAAAAGAAGG
>ECN_YS5065_2	ACAGGGGGGAGGAAAAGAAGG
>ECN_YS5206_1	ACGGGGGGAAGGAAGGGAAGG
>ECN_YS5206_2	ACAGGGGGAAGGAAAAGAAGG
>ECN_YS5320_1	ACGGGGGGAAGGAAAAGAAGG
>ECN_YS5320_2	ACGGGGGGGAGGAAGAGAAGG
>ECN_YS5721_1	ACGGGGGGAAGGAAAAGAAGG
>ECN_YS5721_2	ACGGGGGGGAGGAAGAGAAGG
>ECN_YS5932_1	AAGGGGGGGAGGAAGGGAAGG
>ECN_YS5932_2	ACAGGGGGAAGGAAAAGAAGG
>ECN_YS5937_1	AAGGGGGGGAGGAAAGGAAGG
>ECN_YS5937_2	ACAGGGGGGAGGAAAAGAAGG
>ECN_YS5948_1	AAAGGGGGAAGGAAAGAAAGG
>ECN_YS5948_2	AAAGGAGGGAGGAAAGGAAGG
>ECN_YS6031_1	ACGGGGGGAAGGAAAAAAAGG
>ECN_YS6031_2	ACAGGAGGGAGGAAAAGAAGG
>ECN_YS6072_1	AAGGGGGGAAGGAAAGAAAGG
>ECN_YS6072_2	ACAGGAGGGAGGAAAAGAAGG
>ECN_YS6330_1	ACGGGGGGAAGGAAAAGAAGG
>ECN_YS6330_2	ACAGGGGGGAGGAAAAGAAGG
>ECN_YS6334_1	ACGGGGGGAAGGAAAAGAAGG
>ECN_YS6334_2	ACGGGGGGGAGGAAAAAAAGG
>ECN_YS6348_1	ACAGGAGGGAGGAAAAGAAGG
>ECN_YS6348_2	ACAGGGGGAAGGAAAAGAAGG
>ECN_YS6406_1	ACGGGGGGAAGGAAAAGAAGG
>ECN_YS6406_2	ACAGGGGGGAGGAAAAGAAGG
>ECN_YS6410_1	ACGGGGGGAAGGAAGAGAAGG
>ECN_YS6410_2	ACGGGGGGAAGGAAGAGAAGG
>ECN_YS6456_1	ACGGGGGGAAGGAAAAGAAGG
>ECN_YS6456_2	ACAGGGGGAAGGAAGGGAAGG
>ECN_YS6461_1	AAAGGGGGAAGGAAAGGAAGG
>ECN_YS6461_2	ACAGGGGGGAGGAAAAGAAGG
>ECN_YS6530_1	ACGGGGGGAAGGAAAAAAAGG
>ECN_YS6530_2	ACAGGGGGAAGGAAAAGAAGG
>ECN_YS6534_1	ACAGGAGGGAGGAAAAGAAGG
>ECN_YS6534_2	AAAGGGGGGAGGAAAGGAAGG
>ECN_YS6542_1	ACGGGGGGAAGGAAAAGAAGG
>ECN_YS6542_2	ACGGGGGGGAGGAAGGGAAGG
>ECN_YS6554_1	ACGGGGGGAAGGAAAAGAAGG
>ECN_YS6554_2	ACGGGGGGGAGGAAGAGAAGG
>ECN_YS6578_1	AAGGGGGGGAGGAAGGGAAGG
>ECN_YS6578_2	ACAGGGGGAAGGAAAGGAAGG
>ECN_YS6604_1	ACAGGGGGGAGGAAAAGAAGG
>ECN_YS6604_2	ACAGGAGGAAGGAAAAGAAGG
>CCN_GX00002_1	ACGGGGGGGAGGAAAGAAGGG
>CCN_GX00002_2	ACAGGGGGGAGGAAAAGAAGG
>CCN_GX00004_1	AAGGGGGGAAGGAAAGAAGGA
>CCN_GX00004_2	ACAGGGGGGAGGAAGGGAAGG
>CCN_GX00005_1	AAGGGGGGAAGGAAAGAAGGA
>CCN_GX00005_2	ACAGGGGGGAGGAAGGGAAGG
>CCN_GX0001_1	ACGGGGGGGAGGAAAAAAGGG
>CCN_GX0001_2	ACAGGGGGGAGGAAAAGAGGG
>CCN_GX0002_1	ACGGGGGGGAGGAAAAAAGGG
>CCN_GX0002_2	ACAGGGGGGAGGAAAAGAGGG
>CCN_GX0003_1	ACGGGGGGGAGGAAAAAAGGG
>CCN_GX0003_2	ACAGGGGGGAGGAAAAGAGGG
>CCN_GX0004_1	ACGAGGGGGAGGAAAGGAGGG
>CCN_GX0004_2	ACAGGGGGGAGGAAAAGAAGG
>CCN_GX0005_1	ACGAGGGGGAGGAAAGAAGGG
>CCN_GX0005_2	ACGGGGGGGAGGAAAAGAAGG
>CCN_GX0006_1	ACAGGGGGGAGGAAAAGAGGG
>CCN_GX0006_2	ACAGGGGGGAGGAAAAGAGGG
>CCN_GX0007_1	ACGAGGGGAAGGAAAGGAGGG
>CCN_GX0007_2	ACGGGGGGGAGGAAAAGAAGG
>CCN_GX0008_1	ACGAGGGGGAGGAAAGGAGGG
>CCN_GX0008_2	ACAGGGGGGAGGAAAAGAAGG
>CCN_GX0009_1	ACGGGGGGGAGGAAAAGAGGG
>CCN_GX0009_2	ACAGGGGGAAGGAAAAGAGGG
>CCN_GX0010_1	ACGGGGGGAAGGAAAAGAGGG
>CCN_GX0010_2	ACAGGGGGGAGGAAAAGAGGG
>CCN_TC00003_1	ACGGGGGGAAGGAAAGGAGGA
>CCN_TC00003_2	ACAGGGGGGAGGAAAGGAGGG
>CCN_TC0009_1	AAGGGGGGGAGGAAGAGAAGG
>CCN_TC0009_2	ACAGGGGGAAGGAAGGGAAGG
>CCN_TC0014_1	AAGGGGGGAAGGAAGGGAAGG
>CCN_TC0014_2	AAGGGGGGGAGGAAGGGAAGG
>CCN_TC0015_1	AAGGGGGGGAGGAAAAGAAGG
>CCN_TC0015_2	AAGGGGGGGAGGAAAAGAAGG
>CCN_TC0023_1	ACAGGGGGGAGGAAGGGAAGG
>CCN_TC0023_2	ACAGGGGGGAGGAAAAGAAGG
>CCN_TC0027_1	ACAGGGGGGAGGAAGAGAGGG
>CCN_TC0027_2	ACAGGGGGGAGGAAAGGAAGA
>CCN_TC0031_1	ACAGGGGGGAGGAAGGGAAGG
>CCN_TC0031_2	ACAGGGGGGAGGAAGAGAGGG
>CCN_TC0032_1	ACGGGGGGAAGGAAAGAAGGG
>CCN_TC0032_2	ACAGGGGGGAGGAAAGGAGGG
>CCN_TC0035_1	AAGGGGGGAAGGAAAGGAGGA
>CCN_TC0035_2	ACAGGGGGGAGGAAGGGAAGG
>CCN_TC0036_1	ACAGGGGGGAGGAAAAGAAGG
>CCN_TC0036_2	ACGGGGGGGAGGAAGGGAGGG
>CCN_TC0037_1	AAGGGGGGAAGGAAAAGAAGG
>CCN_TC0037_2	AAGGGGGGGAGGAAGGGAAGG
>CCN_TC0041_1	GAGAGGAAGGAAGGAGGGGAA
>CCN_TC0041_2	ACGGGGGGAAGGAAGAGAAGG
>CCN_TC0043_1	AAGGGGGGGAGGAAGAGAGGG
>CCN_TC0043_2	ACAGGGGGGAGGAAGGGAAGG
>CCN_TC0045_1	AAGGGGGGAAGGAAAAGAAGG
>CCN_TC0045_2	ACAGGGGGGAGGAAGGAAGGG
>CCN_TC0047_1	AAGGGGGGAAGGAAAAGAAGG
>CCN_TC0047_2	AAGGGGGGGAGGAAGGGAAGG
>CCN_TC0048_1	ACAGGGGGGAGGAAAGGAGGA
>CCN_TC0048_2	AAGGGGGGGAGGAAGGGAAGG
>CCN_TCP0360_1	AAGGGGGGAAGGAAGGGAAGG
>CCN_TCP0360_2	AAGGGGGGGAGGAAGGGAAGG
>CCN_TCP0445_1	AAGGGGGGGAGGAAAAGAAGG
>CCN_TCP0445_2	AAGGGGGGAAGGAAGGGAAGG
>CCN_TCP0483_1	AAGGGGGGGAGGAAAGAAGGG
>CCN_TCP0483_2	AAGGGGGGGAGGAAAGGAAGG
>CCN_TCP054_1	ACGGGGGGAAGGAGGGAAAGG
>CCN_TCP054_2	ACGGGGGGGAGGAAAAAAAGG
>CCN_TCP52_1	AAGGGGGGGAGGAAGGGAAGG
>CCN_TCP52_2	ACGGGGGGAAGGAAAGGAGGG
>CCN_SZL0001_1	AAGGGGGGAAGGAAAAGAGGA
>CCN_SZL0001_2	ACGGGGGGGAGGAAAAAAGGG
>CCN_SZL0002_1	AAGGGGGGGAGGAAAAAAGGA
>CCN_SZL0002_2	ACAGGGGGGAGGAAAAGAGGA
>CCN_SZL0003_1	ACGGGGGGAAGGAAAAGAGGA
>CCN_SZL0003_2	ACAGGGGGGAGGAAAAGAGGG
>CCN_SZL0004_1	AAGGGGGGGAGGAAAAAAGGA
>CCN_SZL0004_2	ACAGGGGGGAGGAAAAGAGGA
>CCN_SZL0005_1	AAGGGGGGGAGGAAAAAAGGA
>CCN_SZL0005_2	ACAGGGGGGAGGAAAAGAGGA
>CCN_SZL0006_1	ACGGGGGGAAGGAAAAGAGGA
>CCN_SZL0006_2	ACAGGGGGGAGGAAAAGAGGG
>CCN_SZL0007_1	AAGGGGGGAAGGAAAAAAGGA
>CCN_SZL0007_2	ACAGGGGGGAGGAAAAAAGGA
>CCN_SZL0008_1	ACGGGGGGGAGGAAAAAAGGA
>CCN_SZL0008_2	AAGGGGGGAAGGAAAAAAGGA
>CCN_SZL1_1	AAGGGGGGAAGGAAAAGAGGG
>CCN_SZL1_2	ACGGGGGGGAGGAAAAAAGGA
>CCN_SZL2_1	ACGGGGGGAAGGAAAAGAGGG
>CCN_SZL2_2	ACAGGGGGGAGGAAAAGAGGA
>CCN_SZL3_1	ACAGGGGGAAGGAAAGAAGGG
>CCN_SZL3_2	ACAGGGGGGAGGAAAAGAGGA
>CCN_PX030_1	ACGGGGGGAAGGAGGGAAAGG
>CCN_PX030_2	ACGGGGGGGAGGAAAAAAAGG
>CCN_PX033_1	ACGGGGGGGAGGAGGGAAGGA
>CCN_PX033_2	ACGGGGGGGAGGAAGAGAAGG
>CCN_PX067_1	ACGGGGGGGAGGAAGAGAGGG
>CCN_PX067_2	ACGGGGGGGAGGAAGAGAGGA
>CCN_PX069_1	ACAGGGGGAAGGAAGAGAGGA
>CCN_PX069_2	ACGGGGGGGAGGAAGAGAGGG
>CCN_PX073_1	AAGGGGGGAAGGAAAAGAAGG
>CCN_PX073_2	ACGGGGGGAAGGAAAGAAAGG
>CCN_PX083_1	ACGGGGGGAAGGAAAAAAAGG
>CCN_PX083_2	ACGGGGGGGAGGAGGGAAAGG
>CCN_PX084_1	ACGGGGGGGAGGAGGGAAGGA
>CCN_PX084_2	ACGGGGGGGAGGAAGAGAAGG
>CCN_PX0841_1	ACGGGGGGAAGGAAAGAAAGG
>CCN_PX0841_2	AAGGGGGGAAGGAAAAGAAGG
>CCN_PX096_1	GAGAGGAGGGAAAAAGGAGAA
>CCN_PX096_2	ACGGGGGGGAGGAAGAGAGGA
>CCN_PX097_1	ACGGGGGGGAGGAAGAGAGGG
>CCN_PX097_2	ACGGGGGGGAGGAAGAGAGGA
>CCN_PX12_1	AAGGGGGGAAGGAAAAGAGGG
>CCN_PX12_2	ACGGGGGGAAGGAAGGAAGGA
>CCN_PX13_1	AAGGGGGGAAGGAAAGGAGGA
>CCN_PX13_2	ACGGGGGGAAGGAAGGGAAGG
>CCN_PX14_1	AAGGGGGGAAGGAAAGGAGGA
>CCN_PX14_2	ACGGGGGGAAGGAAGGGAAGG
>CCN_PX16_1	ACAGGAGGAAGGAGGGGAAGG
>CCN_PX16_2	ACGGGGGGAAGGAAAGAAAGA
>CCN_PX17_1	AAGGGGGGAAGGAAAGGAGGA
>CCN_PX17_2	ACGGGGGGGAGGAAGGGAAGG
>CCN_PX18_1	ACGGGGGGGAGGAGGGGAAGG
>CCN_PX18_2	AAGGGGGGAAGGAAAGAAAGA
>CCN_PX20_1	AAGGGGGGAAGGAAAGAAAGA
>CCN_PX20_2	ACGGGGGGGAGGAAAGAAAGG
>CCN_PX2_1	AAGGGGGGAAGGAAAGAAAGG
>CCN_PX2_2	ACGGGGGGGAGGAAAGGAAGG
>CCN_PX21_1	ACGGGGGGGAGGAAAGAAGGA
>CCN_PX21_2	ACAGGGGGGAGGAGGGAAAGG
>CCN_PX25_1	ACAGGAGGGAGGAGGGAAAGG
>CCN_PX25_2	AAGGGGGGGAGGAAAGAAAGA
>CCN_PX26_1	AAGGGGGGAAGGAAAGGAGGA
>CCN_PX26_2	ACAGGGGGGAGGAAGGAAGGA
>CCN_PX27_1	ACAGGAGGGAGGAGGGAAAGG
>CCN_PX27_2	ACGGGGGGGAGGAAAGAAAGG
>CCN_PX30_1	ACAGGAGGAAGGAGGGGAAGG
>CCN_PX30_2	ACGGGGGGAAGGAAAGAAAGA
>CCN_PX3_1	ACAGGGGGGAGGAGGGGAAGG
>CCN_PX3_2	AAGAGGGGAAGGAAGGAAGGA
>CCN_PX32_1	AAGGGGGGAAGGAAAGGAAGG
>CCN_PX32_2	ACGGGGGGGAGGAAAGAAAGG
>CCN_PX33_1	ACGGGGGGAAGGAAGGAAGGA
>CCN_PX33_2	AAGGGGGGGAGGAGGGGAAGG
>CCN_PX36_1	AAGGGGGGAAGGAAGAGAGGA
>CCN_PX36_2	ACGGGGGGAAGGAAAGAAGGG
>CCN_PX37_1	ACGGGGGGGAGGAAAAAAAGG
>CCN_PX37_2	AAGGGGGGAAGGAGGGAAGGA
>CCN_PX51_1	ACGGGGGGGAGGAAAGAAGGA
>CCN_PX51_2	ACAGGGGGGAGGAGGGAAAGG
>CCN_PX54_1	ACGGGGGGGAGGAAGGGAAGG
>CCN_PX54_2	AAGGGGGGAAGGAAAAGAAGG
>WB_WB0001_1	ACGGGGGGAAGGAAAGAAGGG
>WB_WB0001_2	ACAGGGGGGAGGAAAAGAAGG
>WB_WB0002_1	ACGGGGGGAAGGAAGAAAAGG
>WB_WB0002_2	ACAGGGGGGAGGAAAGAAGGA
>WB_WB0003_1	ACGGGGGGGAGGAAAAGAAGG
>WB_WB0003_2	ACGGGGGGGAGGAAGGAAGGG
>WB_WB0004_1	ACGAGGGGGAGGAAGAGAAGA
>WB_WB0004_2	ACAGGGGGGAGGAAAGGAGGA
>WB_WB0005_1	ACGGGGGGGAGGAAGAAAAGG
>WB_WB0005_2	ACGGGGGGGAGGAAGAGAAGA
>WB_WB0006_1	ACGGGGGGGAGGAAAGAAAGG
>WB_WB0006_2	ACAGGGGGGAGGAAAGGAAGG
>WB_WB0007_1	ACGAGGGGGAGGAAGGAAGGG
>WB_WB0007_2	ACAGGGGGGAGGAAAAAAAGG
>WB_WB0008_1	ACGGGGGGGAGGAAAAAAAGG
>WB_WB0008_2	ACAAGGGGGAGGAAGGAAAGG
>WB_WB0009_1	ACGGGGGGAAGGAAAGGAGGG
>WB_WB0009_2	ACAGGGGGAAGGAAAAGAAGA
>WB_WB0010_1	ACGGGGGGGAGGAAAGGAAGG
>WB_WB0010_2	ACAGGGGGGAGGAAAAGAAGA
>WB_WB0011_1	ACGGGGGGGAGGAAAGAAGGA
>WB_WB0011_2	ACGGGGGGGAGGAAAGAAAGG
>WB_WB0012_1	ACAGGGGGAAGGAAGGAAAGG
>WB_WB0012_2	ACAGGGGGGAGGAAAAGAGGG
>WB_WB0013_1	ACAAGGGGGAGGAAGAGAAGG
>WB_WB0013_2	ACAGGGGGAAGGAAGAAAAGG
>WB_WB0014_1	ACGGGGGGAAGGAGAAAAGGG
>WB_WB0014_2	ACGGGGGGGAGGAAAAGAGGA
>WB_WB0015_1	AAGGGGGGAAGGAAAAGAGGA
>WB_WB0015_2	ACAGGGGGGAGGAAGGAAGGG
>WB_WB01_1	ACGGGGGGAAGGAAAAAAGGA
>WB_WB01_2	ACAGGGGGGAGGAAGAGAAGG
>WB_WB02_1	AAAGGGGGGAGGAAAGAAGGA
>WB_WB02_2	ACAGGGGGGAGGAAAGGAAGG
>WB_WB103_1	ACGGGGGGAAGGAAAGAAGGG
>WB_WB103_2	ACAGGGGGAAGGAAAGGAAGG
>WB_WB205_1	ACGAGGGGAAGGAAGAAAGGG
>WB_WB205_2	ACGGGGGGGAGGAAAAAAGGG
>WB_WB402_1	ACGGGGGGGAGGAGAGAAGGG
>WB_WB402_2	ACGGGGGGGAGGAAAAAAGGG
>WB_WB501_1	ACAAGGGGAAGGAAGAGAAGA
>WB_WB501_2	ACAGGGGGAAGGAAAGAAAGG
>SCN_DS0001_1	ACGAGGGGAAGGAAAGAAGGA
>SCN_DS0001_2	ACGGGGGGGAGGAAGGGAGGA
>SCN_DS0002_1	ACGAGGGGAAGGAAAGAAGGA
>SCN_DS0002_2	ACGGGGGGGAGGAAGGGAGGA
>SCN_DS0003_1	ACGGGGGGAAGGAAAGAAGGG
>SCN_DS0003_2	ACGGGGGGAAGGAAGAGAGGG
>SCN_DS0004_1	ACGGGGGGAAGGAAAGAAGGG
>SCN_DS0004_2	ACGGGGGGAAGGAAAGAAGGG
>SCN_DS0006_1	ACGGGGGGAAGGAAAGAAGGG
>SCN_DS0006_2	ACGGGGGGAAGGAAAAGAAGG
>SCN_DS0007_1	ACGGGGGGAAGGAAAGAAGGG
>SCN_DS0007_2	ACGGGGGGAAGGAAAGAAGGG
>SCN_DS0008_1	ACGAGGGGAAGGAAAGAAGGG
>SCN_DS0008_2	ACGGGGGGGAGGAAGGGAGGA
>SCN_DS0009_1	ACGAGGGGAAGGAAAGAAGGG
>SCN_DS0009_2	ACGGGGGGGAGGAAGGGAGGA
>SCN_DS0010_1	ACGGGGGGAAGGAAAGAAGGG
>SCN_DS0010_2	ACGGGGGGAAGGAAAGAAGGG
>SCN_DS0011_1	ACGGGGGGAAGGAAAGAAGGG
>SCN_DS0011_2	ACAGGGGGGAGGAGGGAAAGG
>SCN_DS0012_1	ACGGGGGGAAGGAAAGAAGGG
>SCN_DS0012_2	ACGGGGGGAAGGAAAGAAGGG
>SCN_DS0013_1	ACGGGGGGAAGGAAAGAAGGG
>SCN_DS0013_2	ACGGGGGGAAGGAAAGAAGGG
>SCN_DS0014_1	ACGGGGGGAAGGAAAGAAGGG
>SCN_DS0014_2	ACGGGGGGAAGGAAAGAAGGA
>SCN_DS0015_1	ACGAGGGGAAGGAAAGAAGGA
>SCN_DS0015_2	ACGGGGGGGAGGAAGGGAGGA
>SCN_DS0016_1	ACGAGGGGAAGGAAAGAAGGG
>SCN_DS0016_2	ACGGGGGGGAGGAAGGGAGGA
>SCN_CNLT10W_1	AAGGGGGGAAGAAAAAGAAGG
>SCN_CNLT10W_2	AAGGGGGGAAGAAAAAAAAGG
>SCN_CNLT11W_1	GAGAAGAAAAGGAAAAAAAGG
>SCN_CNLT11W_2	AAGGGGGGGAGAAAAGAAGGA
>SCN_CNLT12W_1	AAGGGGGGAAGGAAGGAAAGG
>SCN_CNLT12W_2	AAGGGGGGAAGAAAAAGAGGG
>SCN_CNLT13W_1	AAGGGGGGAAGGAAGAAAAGG
>SCN_CNLT13W_2	AAGGGGGGAAGAAAAAGAGGG
>SCN_CNLT14W_1	AAGGGGGGAAGGAAGGAAAGG
>SCN_CNLT14W_2	AAGGGGGGAAGAAAAAGAGGG
>SCN_CNLT15W_1	AAGGGGGGAAGGAAGGGAGGG
>SCN_CNLT15W_2	AAGGGGGGAAGGAAGAGAGGG
>SCN_CNLT16W_1	GAGAAGAAAAGGAAAAAAAGG
>SCN_CNLT16W_2	ACGGGGGGGAGAAAAGAAGGA
>SCN_CNLT17W_1	AAGGGGGGAAGAAAAAAAAGG
>SCN_CNLT17W_2	ACGGGGGGAAGAAAAAAAAGG
>SCN_CNLT18W_1	AAGGGGGGAAGAAAAAAAAGG
>SCN_CNLT18W_2	ACGGGGGGAAGAAAAAAAAGG
>SCN_CNLT19W_1	ACGGGGGGAAGAAAAAAAAGG
>SCN_CNLT19W_2	ACGGGGGGAAGAAAAAAAAGG
>SCN_CNLT1W_1	AAGGGGGGAAGAAAAAAAAGG
>SCN_CNLT1W_2	ACGGGGGGAAGAAAAAAAAGG
>SCN_CNLT20W_1	ACGGGGGGAAGGAAGAAAAGG
>SCN_CNLT20W_2	AAGGGGGGAAGAAAAAGAGGG
>SCN_CNLT2W_1	AAGGGGGGAAGGAAGAAAAGG
>SCN_CNLT2W_2	AAGGGGGGAAGAAAAAGAGGG
>SCN_CNLT3W_1	AAGGGGGGAAGGAAGGAAAGG
>SCN_CNLT3W_2	AAGGGGGGAAGAAAAAGAGGG
>SCN_CNLT4W_1	GAGAAGAAAAGGAAAAAAAGG
>SCN_CNLT4W_2	ACGGGGGGGAGAAAAGAAGGA
>SCN_CNLT5W_1	ACGGGGGGAAGGAAGGAAAGG
>SCN_CNLT5W_2	AAGGGGGGAAGAAAAAGAGGG
>SCN_CNLT6W_1	AAGGGGGGAAGGAAGGGAGGG
>SCN_CNLT6W_2	AAGGGGGGAAGGAAGGGAGGG
>SCN_CNLT7W_1	ACGGGGGGAAGAAAAAAAAGG
>SCN_CNLT7W_2	AAGGGGGGAAGAAAAAAAAGG
>SCN_CNLT8W_1	AAGGGGGGAAGGAAGAGAGGG
>SCN_CNLT8W_2	AAGGGGGGAAGAAAAAAAAGG
>SCN_CNLT9W_1	AAGGGGGGAAGGAAGAAAAGG
>SCN_CNLT9W_2	AAGGGGGGAAGAAAAAGAGGG
>SCN_DHB12101_1	AAGGGGGGAAGGAAAAGAAGG
>SCN_DHB12101_2	ACGGGGGGAAGGAAAAAAGGG
>SCN_DHB12403_1	ACGGGGGGGAGGAAAGAAGGG
>SCN_DHB12403_2	ACAGGGGGGAGGAAAAGAAGG
>SCN_DHB12801_1	AAGGGGGGAAGGAAAAGAGGG
>SCN_DHB12801_2	ACGGGGGGAAGGAAGGGAGGG
>SCN_DHB13306_1	ACGGGGGGAAGGAAAGGAGGG
>SCN_DHB13306_2	ACGGGGGGGAGGAAAAGAAGG
>SCN_DHB13510_1	AAGGGGGGAAGGAAAGGAGGG
>SCN_DHB13510_2	ACGGGGGGGAGGAAGGGAAGG
>SCN_DHB13806_1	AAGGGGGGAAGGAAAAGAAGG
>SCN_DHB13806_2	ACGGGGGGGAGGAAAGAAAGG
>SCN_DHB14001_1	ACGGGGGGAAGGAAAGGAGGG
>SCN_DHB14001_2	ACGGGGGGGAGGAAAAGAAGG
>SCN_DHB14002_1	ACGGGGGGAAGGAAAAGAGGG
>SCN_DHB14002_2	ACGGGGGGAAGGAAAAGAGGG
>SCN_DHB14005_1	ACGGGGGGAAGGAAAAGAAGG
>SCN_DHB14005_2	ACGGGGGGGAGGAAAGGAGGG
>SCN_DHB18203_1	AAGGGGGGAAGGAAAAGAAGG
>SCN_DHB18203_2	ACGGGGGGAAGGAAAAAAGGG
>SCN_DHB18205_1	ACGGGGGGAAGGAAAAGAGGG
>SCN_DHB18205_2	ACGGGGGGAAGGAAAAGAGGG
>SCN_DHB18207_1	ACGGGGGGAAGGAAAGGAGGG
>SCN_DHB18207_2	ACGGGGGGGAGGAAAAGAAGG
>SCN_DHB18209_1	ACGGGGGGAAGGAAAGGAGGG
>SCN_DHB18209_2	ACGGGGGGGAGGAAAAGAAGG
>SCN_DHB34003_1	ACGGGGGGAAGGAAAGGAGGG
>SCN_DHB34003_2	ACGGGGGGGAGGAAAAGAAGG
>SCN_DHB38201_1	ACGGGGGGAAGGAAAAGAGGG
>SCN_DHB38201_2	ACGGGGGGAAGGAAAAGAGGG
>SCN_DHB38501_1	ACGGGGGGAAGGAAAGGAGGG
>SCN_DHB38501_2	ACGGGGGGGAGGAAAAGAAGG
>SCN_LUC2010_1	ACGGGGGGAAGGAAAGGAGGA
>SCN_LUC2010_2	ACGGGGGGGAGGAAAAGAGGG
>SCN_LUC201_1	ACAGGGGGGAGGAAAAGAGGG
>SCN_LUC201_2	ACGGGGGGGAGGAAGAGAAGA
>SCN_LUC2011_1	ACGGGGGGAAGGAAAGAAGGG
>SCN_LUC2011_2	ACGGGGGGAAGGAGGGGAGGA
>SCN_LUC2012_1	ACAGGGGGGAGGAAAAGAGGG
>SCN_LUC2012_2	ACGGGGGGGAGGAAGAGAAGA
>SCN_LUC2013_1	ACGGGGGGAAGGAAAAGAGGG
>SCN_LUC2013_2	ACGGGGGGAAGGAAGGGAGGA
>SCN_LUC2014_1	ACGGGGGGAAGGAAAGGAGGA
>SCN_LUC2014_2	ACGGGGGGGAGGAAAAGAGGG
>SCN_LUC2015_1	ACGGGGGGAAGGAAAGGAGGG
>SCN_LUC2015_2	ACGGGGGGAAGGAAAGGAGGG
>SCN_LUC2016_1	ACGGGGGGAAGGAAAGAAGGG
>SCN_LUC2016_2	ACGGGGGGAAGGAGGGGAGGG
>SCN_LUC202_1	GAGAAGGAAAGGAAAGAAGGG
>SCN_LUC202_2	ACGGGGGGGAGGAAAGGAAGG
>SCN_LUC203_1	ACGGGGGGAAGGAAAAGAGGG
>SCN_LUC203_2	ACGGGGGGAAGGAAGGGAGGA
>SCN_LUC2037_1	ACGGGGGGGAGGAAGAGAAGA
>SCN_LUC2037_2	ACAGGGGGAAGGAAAAGAGGG
>SCN_LUC2039_1	ACAGGGGGAAGGAGGGAAAGG
>SCN_LUC2039_2	ACAGGGGGGAGGAAGAGAGGG
>SCN_LUC204_1	ACGGGGGGAAGGAAAAGAGGG
>SCN_LUC204_2	ACGGGGGGGAGGAAGAGAGGA
>SCN_LUC205_1	ACGGGGGGAAGGAAAGGAGGA
>SCN_LUC205_2	ACGGGGGGGAGGAAAAGAGGG
>SCN_LUC206_1	ACGGGGGGAAGGAAAAGAGGA
>SCN_LUC206_2	ACGGGGGGAAGGAAAAGAGGA
>SCN_LUC207_1	ACGGGGGGAAGGAAAGGAGGA
>SCN_LUC207_2	ACGGGGGGAAGGAAAGGAGGG
>SCN_LUC208_1	ACGGGGGGGAGGAAAAGAGGA
>SCN_LUC208_2	ACGGGGGGGAGGAAGAGAAGA
>SCN_LUC209_1	ACGGGGGGAAGGAAAAGAGGA
>SCN_LUC209_2	ACGGGGGGGAGGAAGAGAAGA
>SCN_BMX0001_1	ACAGGAGGAAGGAGGGGAAGG
>SCN_BMX0001_2	ACAGGGGGAAGGAAGGAAAGG
>SCN_BMX00015_1	ACGGGGGGAAGGAAGGGAGGG
>SCN_BMX00015_2	ACGGGGGGGAGGAAGAGAAGG
>SCN_BMX0002_1	ACGGGGGGAAGGAGGAAAGGA
>SCN_BMX0002_2	ACAGGAGGAAGGAGGGGAAGG
>SCN_BMX0003_1	ACGAGGGGAAGGAAAGAAGGG
>SCN_BMX0003_2	ACGGGGGGGAGGAAGGAAAGA
>SCN_BMX0004_1	ACGGGGGGAAGGAAAGAAGGG
>SCN_BMX0004_2	ACGGGGGGGAGGAAGAGAAGG
>SCN_BMX0005_1	ACAGGGGGGAGGAAAAGAGGA
>SCN_BMX0005_2	ACAGGGGGAAGGAAAAGAGGG
>SCN_BMX0006_1	ACAGGGGGAAGGAAAAGAGGG
>SCN_BMX0006_2	ACAGGGGGAAGGAAAAGAGGG
>SCN_BMX0007_1	ACAGGGGGAAGGAAAAGAGGG
>SCN_BMX0007_2	ACAGGGGGGAGGAAAAGAGGA
>SCN_BMX0008_1	AAGGGGGGGAGGAAAGAAGGA
>SCN_BMX0008_2	ACAAGGGGGAGGAGGAGAAGA
>SCN_BMX0009_1	ACAGGGGGAAGGAAAAGAGGG
>SCN_BMX0009_2	ACAGGGGGAAGGAAAAGAGGG
>SCN_BMX0010_1	ACAGGAGGAAGGAGGGAAAGG
>SCN_BMX0010_2	ACAGGGGGAAGGAAAAGAGGG
>SCN_BMX0011_1	ACGGGGGGAAGGAAAGGAGGA
>SCN_BMX0011_2	ACAGGAGGAAGGAAAAGAGGG
>SCN_BMX0012_1	ACGGGGGGAAGGAAAAGAGGA
>SCN_BMX0012_2	ACAGGGGGGAGGAAAAGAGGG
>SCN_BMX0013_1	ACGGGGGGAAGGAAGGGAGGA
>SCN_BMX0013_2	ACGGGAGGAAGGAAAGAAGGG
>SCN_BMX0014_1	AAAGGGGGAAGGAAAGAAAGA
>SCN_BMX0014_2	ACAGGGGGGAGGAAGGGAAGG
>SCN_BMX0015_1	ACGGGGGGAAGGAAAGAAGGA
>SCN_BMX0015_2	ACGGGGGGGAGGAAGAGAAGG
>SCN_WZS149_1	GAGAGGAGGGAAAAAGGAGAA
>SCN_WZS149_2	ACGGGGGGAAGGAAAAGAGGA
>SCN_WZS759_1	AAGGGGGGAAGGAAAGGAGGG
>SCN_WZS759_2	ACGGGGGGAAGGAAAGAAGGG
>SCN_WZS809_1	AAGGGGGGAAGGAAGGGAGGA
>SCN_WZS809_2	AAGGGAGGAAGGAAAAGAGGA
>SCN_WZS853_1	ACGGGGGGAAGGAAGAGAGGA
>SCN_WZS853_2	ACAAGGGGAAGGAAGAGAAGA
>SCN_WZS859_1	AAGGGGGGAAGGAAGGGAGGG
>SCN_WZS859_2	ACAGGGGGGAGGAAGAGAGGG
>SCN_WZS861_1	ACGGGGGGAAGGAAAGAAGGG
>SCN_WZS861_2	ACGGGGGGAAGGAAAGGAGGA
>SCN_WZS877_1	ACGAGGGGAAGGAAAAGAAGG
>SCN_WZS877_2	ACGGGGGGGAGGAAGGGAGGG
>SCN_WZS889_1	ACGGGGGGAAGGAAGGGAGGG
>SCN_WZS889_2	ACAGGAGGGAGGAAAAGAGGG
>SCN_WZS893_1	AAGGGGGGAAGGAAGAGAGGA
>SCN_WZS893_2	ACGAGGGGAAGGAAGAGAAGA
>SCN_WZS911_1	AAGGGGGGAAGGAAGGAAGGA
>SCN_WZS911_2	AAGGGGGGGAGGAAGAGAGGA
>SCN_WZS913_1	ACGGGGGGAAGGAAAGGAGGG
>SCN_WZS913_2	ACAGGAGGGAGGAAAGGAGGG
>SCN_WZS915_1	ACGGGGGGAAGGAAGGGAGGG
>SCN_WZS915_2	ACGAGGGGGAGGAAGGGAGGA
>SCN_WZS947_1	AAGGGGGGAAGGAAGGGAGGG
>SCN_WZS947_2	ACGGGGGGAAGGAAAGGAGGG
>SCN_WZS955_1	AAGGGGGGAAGGAAAGGAGGG
>SCN_WZS955_2	ACGGGAGGAAGGAAAGGAGGG
>SCN_WZS971_1	AAGGGGGGAAGGAAAAAAGGG
>SCN_WZS971_2	ACGGGGGGAAGGAAAAGAGGA
>SCN_WZS973_1	ACAGGAGGAAGGAAGGGAAGG
>SCN_WZS973_2	ACAGGGGGAAGGAAAGGAGGA
>SWCN_CNGU10W_1	ACGGGGGGAAGGAAAAGAAGG
>SWCN_CNGU10W_2	ACGGGGGGAAGGAAAAAAAGG
>SWCN_CNGU11W_1	ACGGGGGGAAGGAAAAGAAGG
>SWCN_CNGU11W_2	ACGGGGGGAAGGAAAAAAAGG
>SWCN_CNGU12W_1	ACGGGGGGGAGGAAAAAAAGG
>SWCN_CNGU12W_2	AAGGGGGGAAGGAAAGAAAGG
>SWCN_CNGU13W_1	ACGGGGGGAAGGAAAGGAGGA
>SWCN_CNGU13W_2	ACGGGGGGAAGGAAAAGAAGG
>SWCN_CNGU14W_1	ACGGGGGGGAGGAAAGAAAGG
>SWCN_CNGU14W_2	AAGGGGGGAAGGAAAAGAAGG
>SWCN_CNGU15W_1	AAGGGGGGGAGGAAAGAAAGG
>SWCN_CNGU15W_2	AAGGGGGGGAGGAAAGAAAGG
>SWCN_CNGU16W_1	AAGGGGGGGAGGAAAGAAAGG
>SWCN_CNGU16W_2	AAGGGGGGGAGGAAAGAAAGG
>SWCN_CNGU17W_1	AAAGGGGGGAGGAAAAGAAGG
>SWCN_CNGU17W_2	AAGGGGGGGAGGAAGGAAGGG
>SWCN_CNGU18W_1	ACGGGGGGAAGGAAAAGAAGG
>SWCN_CNGU18W_2	ACGAAGAAGGAAGGAAAGGAA
>SWCN_CNGU1W_1	AAGGGGGGGAGGAAAGAAAGG
>SWCN_CNGU1W_2	ACGGGGGGGAGGAAAGGAAGG
>SWCN_CNGU2W_1	ACGGGGGGAAGGAAAGAAGGG
>SWCN_CNGU2W_2	ACAGGGGGGAGGAAGAAAGGG
>SWCN_CNGU3W_1	AAGGGGGGGAGGAAAGAAAGG
>SWCN_CNGU3W_2	AAGGGGGGGAGGAAAGAAAGG
>SWCN_CNGU4W_1	ACGGGGGGGAGGAAAAAAAGG
>SWCN_CNGU4W_2	AAGGGGGGAAGGAAAGAAAGG
>SWCN_CNGU5W_1	AAGGGGGGGAGGAAGAGAGGG
>SWCN_CNGU5W_2	ACAGGGGGGAGGAAGAGAGGG
>SWCN_CNGU6W_1	ACGGGGGGAAGGAAAGAAGGG
>SWCN_CNGU6W_2	ACAGGGGGGAGGAAAAGAAGA
>SWCN_CNGU7W_1	AAGGGGGGAAGGAAAAGAAGG
>SWCN_CNGU7W_2	ACGGGGGGGAGGAAAGAAAGG
>SWCN_CNGU8W_1	ACGGGGGGGAGGAAAGGAGGG
>SWCN_CNGU8W_2	ACAGGGGGGAGGAAAAGAGGG
>SWCN_CNGU9W_1	ACGGGGGGGAGGAAAAAAAGG
>SWCN_CNGU9W_2	AAGGGGGGAAGGAAAGAAAGG
>SCN_DNXE01_1	ACGGGGGGGAGGAAGAGAAGA
>SCN_DNXE01_2	ACGGGGGGGAGGAAGAGAAGA
>SCN_DNXE02_1	ACGGGGGGGAGGAAGAGAAGA
>SCN_DNXE02_2	ACGGGGGGGAGGAAGAGAAGA
>SCN_DNXE105_1	ACAGGGGGGAGGAAAAAAAGG
>SCN_DNXE105_2	ACGGGGGGGAGGAAGAAAAGA
>SCN_DNXE201_1	ACGGGAAGAAGGAAGAGAAGA
>SCN_DNXE201_2	GAGAGGAGGAAAGGAAAGGAG
>SCN_DNXE203_1	ACGGGGGGAAGGAAAAAAAGG
>SCN_DNXE203_2	ACGGGAGGGAGGAAGAGAAGA
>SCN_DNXE205_1	ACGGGGGGAAAAGGAAAGGAA
>SCN_DNXE205_2	ACGGGGGGAAGGAAAAGAAGG
>SCN_DNXE207_1	ACGGGGGGAAGGAAAGGAGGG
>SCN_DNXE207_2	ACGGGGGGAAGGAAAAGAAGG
>SCN_DNXE21_1	ACAGGAGGGAGGAAGAGAAGA
>SCN_DNXE21_2	AAGGGGGGGAGGAAGGAAGGG
>SCN_DNXE217_1	ACGGGGGGAAGGAAAGGAGGG
>SCN_DNXE217_2	ACGGGGGGAAGGAAAAGAAGG
>SCN_DNXE3_1	ACGGGGGGAAGGAAAGGAGGA
>SCN_DNXE3_2	ACGGGGGGAAGGAAAAGAAGG
>SCN_DNXE35_1	ACGGGGGGAAGGAAAAGAAGA
>SCN_DNXE35_2	ACAGGGGGGAGGAAAAGAAGG
>SCN_DNXE545_1	ACGGGGGGGAGGAAGAGAAGA
>SCN_DNXE545_2	ACGGGGGGGAGGAAGAGAAGA
>SCN_DNXE549_1	ACGGGGGGGAGGAAGAGAAGA
>SCN_DNXE549_2	ACGGGGGGGAGGAAGAGAAGA
>SCN_DNXE63_1	ACGGGGGGAAGGAAAAGAAGA
>SCN_DNXE63_2	ACGGGGGGAAGGAAGAGAAGA
>SCN_DNXE671_1	AAAGGGGGAAGGAAAGAAGGA
>SCN_DNXE671_2	AAAGGGGGAAGGAAAGAAGGA
>SCN_CJX0_1	ACAGGGGGAAGGAAAAGAGGA
>SCN_CJX0_2	ACGGGGGGAAGGAGAAAAAGA
>SCN_CJX113_1	ACGGGGGGAAGGAGAAAAAGA
>SCN_CJX113_2	ACGGGGGGGAGGAAAAAAAGG
>SCN_CJX118_1	ACAGGGGGAAGGAAAAGAGGA
>SCN_CJX118_2	ACGGGGGGAAGGAGAAAAAGA
>SCN_CJX119_1	ACGAAGAAGGAAGGAAGGGAA
>SCN_CJX119_2	ACAGGGGGAAGGAAAAGAGGA
>SCN_CJX125_1	ACGGGGGGAAGGAGAAAAAGA
>SCN_CJX125_2	ACGGGGGGGAGGAAAAAAAGG
>SCN_CJX126_1	ACAGGGGGAAGGAAAAGAGGA
>SCN_CJX126_2	ACGGGGGGAAGGAGAAAAAGA
>SCN_CJX132_1	ACGAAGAAGGAAGGAAAGGAA
>SCN_CJX132_2	ACGGGGGGGAGGAAAAGAAGG
>SCN_CJX137_1	AAAGGGGGAAGGAAAAAAAGG
>SCN_CJX137_2	ACAGGGGGGAGGAAAAGAGGA
>SCN_CJX140_1	AAGGGGGGAAGGAAAAGAGGA
>SCN_CJX140_2	ACAGGGGGGAGGAAAAAAGGG
>SCN_CJX141_1	ACGGGGGGAAGGAGAAAAAGA
>SCN_CJX141_2	ACGGGGGGGAGGAAAAAAAGG
>SCN_CJX15_1	AAGGGGGGGAGGAAAAAAAGG
>SCN_CJX15_2	ACGGGGGGGAGGAAAAAAGGG
>SCN_CJX163_1	ACGGGGGGAAGGAGAAAAAGA
>SCN_CJX163_2	ACGGGGGGGAGGAAAAAAAGG
>SCN_CJX28_1	ACAGGGGGAAGGAAAAGAGGA
>SCN_CJX28_2	ACGGGGGGAAGGAGAAAAAGA
>SCN_CJX31_1	AAGGGGGGGAGGAAAAAAAGG
>SCN_CJX31_2	ACGGGGGGGAGGAAAAAAGGG
>SCN_CJX33_1	ACGGGGGGAAGGAGAAAAAGA
>SCN_CJX33_2	ACGGGGGGAAGGAGAAAAAGA
>SCN_CJX59_1	AAGGGGGGGAGGAAAAAAGGG
>SCN_CJX59_2	AAGGGGGGGAGGAAAAAAGGG
>SWCN_MGXE1_1	ACGGGGGGGAGGAAGAGAAGG
>SWCN_MGXE1_2	AAGGGGGGAAGGAAAAAAGGG
>SWCN_MGXE14_1	ACAGGAGGAAGAGGAAAGGAG
>SWCN_MGXE14_2	AAAGGGGGGAGGAAAAGAAGG
>SWCN_MGXE19_1	AAAGGGGGGAGGAAAAAAGGG
>SWCN_MGXE19_2	AAGGGGGGGAGGAAGAGAAGG
>SWCN_MGXE20R_1	AAAGGGGGAAGGAAAAGAGGG
>SWCN_MGXE20R_2	ACAGGGGGGAGGAAGGAAGGG
>SWCN_MGXE21R_1	ACAGGAGGAAGAGGAAAGGAG
>SWCN_MGXE21R_2	ACAGGGGGGAGGAAAAGAGGG
>SWCN_MGXE23_1	AAGAGGAAGGAAGGGAAGGAG
>SWCN_MGXE23_2	ACAGGGGGGAGGAAAGAAGGG
>SWCN_MGXE25_1	AAAGGGGGGAGGAAAGAAGGG
>SWCN_MGXE25_2	ACGAGGAAGGAAGGGAAGGAG
>SWCN_MGXE26_1	ACAGGAGGAAGAGGAAAGGAG
>SWCN_MGXE26_2	ACAGGGGGAAGGAAGGGAGGG
>SWCN_MGXE27_1	ACGAGGAAGGAAGGAGGAGGG
>SWCN_MGXE27_2	ACAGGGGGAAGGAAGAAGGAG
>SWCN_MGXE29_1	AAGGGGGGGAGGAAGAAAGGG
>SWCN_MGXE29_2	ACAGGGGGGAGGAAAAGAGGG
>SWCN_MGXE32_1	AAGGGGGGGAGGAAGAAAGGG
>SWCN_MGXE32_2	ACAGGGGGGAGGAAAAGAGGG
>SWCN_MGXE34_1	AAGGGGGGGAGGAAGAAAGGG
>SWCN_MGXE34_2	ACAGGGGGGAGGAAAAGAGGG
>SWCN_MGXE7_1	ACGGGGGGGAGGAAAAGAGGG
>SWCN_MGXE7_2	AAGGGGGGGAGGAAGAGAAGG
>SWCN_DQT11_1	AAGGGGGGGAGGAAGGGAAGG
>SWCN_DQT11_2	ACGGGGGGAAGGAAAGAAGGG
>SWCN_DQT12_1	ACGGGGGGAAGGAAAAGAGGG
>SWCN_DQT12_2	ACAGGGGGGAGGAAGGAAGGG
>SWCN_DQT14_1	AAAGGGGGGAGGAAGGAAGGG
>SWCN_DQT14_2	ACAGGGGGGAGGAAGAGAGGG
>SWCN_DQT17_1	ACGAGGGGGAGGAAAAGAAGG
>SWCN_DQT17_2	ACGGGGGGGAGGAAAAGAGGG
>SWCN_DQT19_1	AAGGGGGGGAGGAAAAGAGGG
>SWCN_DQT19_2	ACAGGGGGGAGGAAGGAAGGG
>SWCN_DQT20_1	ACGGGGGGAAGGAAAGAAGGG
>SWCN_DQT20_2	ACAGGGGGAAGGAAAGAAGGG
>SWCN_DQT2_1	AAGGGGGGAAGGAAAAGAAGG
>SWCN_DQT2_2	ACGGGGGGGAGGAAAGGAGGG
>SWCN_DQT22_1	ACAGGGGGAAGGAAAAGAGGG
>SWCN_DQT22_2	ACAGGGGGAAGGAAAAGAGGG
>SWCN_DQT23_1	ACAGGGGGGAGGAAAAAAGGG
>SWCN_DQT23_2	AAGGGGGGGAGGAAGGAAGGG
>SWCN_DQT24_1	ACAGGGGGAAGGAAAAGAGGG
>SWCN_DQT24_2	ACAGGGGGGAGGAAGAGAGGG
>SWCN_DQT25_1	AAGGGGGGAAGGAAAAGAAGG
>SWCN_DQT25_2	ACGGGGGGGAGGAAAAGAGGG
>SWCN_DQT26_1	ACGGGGGGAAGGAAAAGAAGG
>SWCN_DQT26_2	ACGGGGGGGAGGAAGGGAGGG
>SWCN_DQT29_1	ACGGGGGGAAGGAAAGAAGGG
>SWCN_DQT29_2	ACGGGGGGGAGGAAGGGAAGG
>SWCN_DQT30_1	ACGGGGGGAAGGAAAGAAGGG
>SWCN_DQT30_2	ACGGGGGGGAGGAAGGGAAGG
>SWCN_DQT31_1	ACGGGGGGAAGGAAAGAAGGG
>SWCN_DQT31_2	ACGGGGGGGAGGAAGGGAAGG
>SWCN_DQT4_1	ACGGGGGGAAGGAAAGAAGGG
>SWCN_DQT4_2	AAGGGGGGGAGGAAAAAAGGG
>SWCN_DQT5_1	ACAGGGGGAAGGAAAGGAAGG
>SWCN_DQT5_2	ACAGGGGGGAGGAAGGAAGGG
>SWCN_DQT6_1	ACGGGGGGGAGGAAAAGAGGG
>SWCN_DQT6_2	ACGGGGGGGAGGAAGGAAGGG
>SWCN_DQT7_1	ACAAGGGGAAGGAAGGAAGGG
>SWCN_DQT7_2	ACAGGGGGGAGGAAAAGAGGG
>SWCN_MLT10_1	ACGGGGGGGAGGAAGGAAGGG
>SWCN_MLT10_2	ACAGGGGGGAGGAAAAAAGGG
>SWCN_MLT12_1	GAGAGGAGAGAAGGAAAGGAA
>SWCN_MLT12_2	ACAGGGGGGGAAAAAGGGGAG
>SWCN_MLT13_1	AAGGGGGGGAGGAAAAAAGGG
>SWCN_MLT13_2	ACGGGGGGGAGGAAAAGAAGG
>SWCN_MLT14_1	AAGGGGGGGAGGAAAGAAAGG
>SWCN_MLT14_2	ACAGGGGGAAGGAAAGAAAGG
>SWCN_MLT19_1	GAGAAGAAGGAAGGAAAGGAG
>SWCN_MLT19_2	ACGGGGAGAAGGAAAGGGGAA
>SWCN_MLT20_1	GAGAAGAAGGAAGGAAAGGAG
>SWCN_MLT20_2	ACGGGGAGAAGGAAAGGGGAA
>SWCN_MLT22_1	AAGGGAGGGAAAGGAAAGGGG
>SWCN_MLT22_2	ACGGGGGGGAGGAAGAAAAGG
>SWCN_MLT23_1	ACAGGGGGAGAAAAAGGGGAA
>SWCN_MLT23_2	ACAGGGGGAGAAAAAGGGGAG
>SWCN_MLT26_1	ACAGGGGGGGAAAAAGGGGAA
>SWCN_MLT26_2	AAGGGGGGAAGGAAAGAAAGG
>SWCN_MLT29_1	ACGGGGGGAAGGAAAGAAAGG
>SWCN_MLT29_2	ACGGGGGGGAGGAAAGGGGAA
>SWCN_MLT30_1	AAGGGGGGAAAAGGGAAGGAG
>SWCN_MLT30_2	ACGGGGGGGAGGAAAAAAGGG
>SWCN_MLT31_1	AAGGGGGGAAGGAAAAGAGGG
>SWCN_MLT31_2	ACGGGGGGGAGGAGGGGAAGG
>SWCN_MLT32_1	ACGGGGGGGAGGAAAGAAGGG
>SWCN_MLT32_2	ACAGGGGGGAGGAAAAGAAGG
>SWCN_MLT6_1	ACAGGGGGGGAAAAAGGGGAA
>SWCN_MLT6_2	AAGGGGGGAAGGAAGAAAAGG
>SWCN_MLT7_1	ACGGGGGGAAGGAAAGAAGGG
>SWCN_MLT7_2	AAGGGGGGGAGGAAAAAAAGG
>SWCN_MLT9_1	ACAGGGGGGGAAAAAGGGGAA
>SWCN_MLT9_2	AAGGGGGGAAGGAAGAAAAGG
>SWCN_LTT2010_1	ACGGGGGGGAGGAAAGAAGGG
>SWCN_LTT2010_2	ACGGGGGGGAGGAAGAGAGGA
>SWCN_LTT201_1	ACGGGGGGAAGGAAAGAAGGG
>SWCN_LTT201_2	ACAGGGGGGAGGAAAAGAGGG
>SWCN_LTT2011_1	ACGGGGGGAAGGAAAAGAGGG
>SWCN_LTT2011_2	ACAGGGGGGAGGAAGGGAGGG
>SWCN_LTT2012_1	ACGGGGGGGAGGAAAAGAGGG
>SWCN_LTT2012_2	ACAGGGGGGAGGAAAAGAGGG
>SWCN_LTT2014_1	ACAGGGGGGAGGAAAAGAGGG
>SWCN_LTT2014_2	ACAGGGGGAAGGAAAAGAGGG
>SWCN_LTT2015_1	ACGGGGGGAAGGAAAGAAGGG
>SWCN_LTT2015_2	ACAGGGGGGAGGAAGAAAGGG
>SWCN_LTT2016_1	ACGGGGGGGAGGAAAAGAGGA
>SWCN_LTT2016_2	ACGGGGGGGAGGAAGGAAGGG
>SWCN_LTT2017_1	ACGGGGGGGAGGAAGGAAGGG
>SWCN_LTT2017_2	ACAGGGGGGAGGAAAAGAGGG
>SWCN_LTT202_1	ACAGGGGGGAGGAAAGAAAGG
>SWCN_LTT202_2	AAGGGGGGAAGGAAAGAAGGG
>SWCN_LTT203_1	AAGGGGGGAAGGAAAGAAGGG
>SWCN_LTT203_2	AAAGGGGGGAGGAAGGGAGGG
>SWCN_LTT204_1	AAGGGGGGAAGGAAAGAAGGA
>SWCN_LTT204_2	ACAGGGGGGAGGAAAGAAGGG
>SWCN_LTT205_1	ACGGGGGGAAGGAAAAGAGGG
>SWCN_LTT205_2	ACAGGGGGGAGGAAGAAAGGG
>SWCN_LTT206_1	ACAGGGGGGAGGAAAAGAGGG
>SWCN_LTT206_2	ACGGGGGGGAGGAAGAGAGGG
>SWCN_LTT207_1	ACGGGGGGGAGGAAGGAAGGG
>SWCN_LTT207_2	ACAGGGGGGAGGAAAAGAGGG
>SWCN_LTT208_1	ACGGGGGGGAGGAAGGAAGGG
>SWCN_LTT208_2	ACAGGGGGGAGGAAAAGAGGG
>SWCN_LTT209_1	ACGGGGGGGAGGAAAAAAGGG
>SWCN_LTT209_2	ACAGGGGGAAGGAAAAGAGGG
>SWCN_LZT01_1	ACGGGGGGGAGGAAAAAAAGG
>SWCN_LZT01_2	ACGGGGGGAAGGAAAGAAGGG
>SWCN_LZT02_1	AAGGGGGGGAGGAAAAAAGGG
>SWCN_LZT02_2	ACGGGGGGGAGGAAAAAAGGG
>SWCN_LZT04_1	ACGGGGGGAAGGAAAGAAGGG
>SWCN_LZT04_2	AAGGGGGGGAGGAAAAAAAGG
>SWCN_LZT06_1	ACGGGGGGGAGGAAAAAAGGG
>SWCN_LZT06_2	ACGGGGGGGAGGAAAGAAGGG
>SWCN_LZT07_1	ACGGGGGGAAGGAAAAGAGGG
>SWCN_LZT07_2	ACGGGGGGGAGGAAAAAAGGG
>SWCN_LZT10_1	ACGGGGGGGAGGAAAGAAGGA
>SWCN_LZT10_2	ACGGGGGGGAGGAAAAAAAGG
>SWCN_LZT12_1	ACGGGGGGGAGGAAAAAAAGG
>SWCN_LZT12_2	ACAGGGGGGAGGAAAAGAGGG
>SWCN_LZT13_1	ACGGGGGGAAGGAAAGAAGGA
>SWCN_LZT13_2	ACGGGGGGGAGGAGGGGAAGG
>SWCN_LZT14_1	ACAGGGGGGGGAAAAGGGGAG
>SWCN_LZT14_2	ACGGGGGGGAGGAAAAAAAGG
>SWCN_LZT15_1	ACAGGGGGGGGAAAAGGGGAG
>SWCN_LZT15_2	ACGGGGGGGAGGAAAAAAAGG
>SWCN_LZT16_1	ACAGGGGGGGGAAAAGGGGAG
>SWCN_LZT16_2	ACAGGGGGGAGGAAAAGAGGG
>SWCN_LZT17_1	ACAGGGGGGGGAAAAGGGGAG
>SWCN_LZT17_2	ACAGGGGGGAGGAAAAGAGGG
>SWCN_LZT18_1	ACAGGGGGGGGAAAAGGGGAG
>SWCN_LZT18_2	ACGGGGGGGAGGAAAAAAAGG
>SWCN_LZT19_1	ACAGGGGGGGGAAAAGGGGAG
>SWCN_LZT19_2	ACGGGGGGGAGGAAAAAAGGG
>SWCN_LZT20_1	ACAGGGGGGGGAAAAGGGGAG
>SWCN_LZT20_2	ACGGGGGGGAGGAAAAAAGGG
>SWCN_LZT21_1	ACAGGGGGGGGAAAAGGGGAG
>SWCN_LZT21_2	ACGGGGGGGAGGAAAAAAGGG
>SWCN_LZT24_1	GAGGGAGGAAGGAGGGGAAGG
>SWCN_LZT24_2	ACGGGGGGGAGGAAAAAAGGG
>SWCN_LZT25_1	ACAGGGGGGGGAAAAGGGGAG
>SWCN_LZT25_2	ACGGGGGGGAGGAAAAAAAGG
>SWCN_LZT26_1	ACGGGGGGAAGGAAAGAAAGG
>SWCN_LZT26_2	ACGGGGGGGAGGAAAAAAAGG
>SWCN_LZT28_1	ACGGGGGGGAGGAAAAAAAGG
>SWCN_LZT28_2	ACAGGGGGGAGGAAAAGAGGG
>SWCN_LZT29_1	ACGGGGGGGAGGAAAAAAAGG
>SWCN_LZT29_2	ACGGGGGGGAGGAAAAAAAGG
>SWCN_LZT31_1	ACAGGGGGGGGAAAAGGGGAG
>SWCN_LZT31_2	ACGGGGGGGAGGAAAAAAAGG
>SWCN_LZT32_1	ACGGGGGGAAGGAAAGAAAGG
>SWCN_LZT32_2	ACGGGGGGGAGGAAAAAAAGG
>SWCN_LZT33_1	ACAGGGGGGGGAAAAGGGGAG
>SWCN_LZT33_2	ACGGGGGGGAGGAAAAAAAGG
>SWCN_LZT34_1	ACAGGGGGGGGAAAAGGGGAG
>SWCN_LZT34_2	ACGGGGGGGAGGAAAAAAAGG
>SWCN_LZT35_1	ACGGGGGGAAGGAAAGAAGGG
>SWCN_LZT35_2	ACAGGGGGGAGGAAAAGAAGG
>SWCN_LZT36_1	ACGGGGGGGAGGAAAAAAAGG
>SWCN_LZT36_2	ACAGGGGGGAGGAAAAGAGGG
>SWCN_LZT39_1	ACGGGGGGGAGGAAAAAAGGG
>SWCN_LZT39_2	AAGGGGGGGAGGAAAAAAAGG
>SWCN_LZT40_1	ACGGGGGGGAGGAAAAAAGGG
>SWCN_LZT40_2	AAGGGGGGGAGGAAAAAAGGG
>SWCN_NJ10102_1	ACGGGGGGGAGGAAGGGAAGG
>SWCN_NJ10102_2	ACAGGGGGGAGGAAAGAAGGG
>SWCN_NJ10106_1	ACGGGGGGGAGGAAAAAAGGG
>SWCN_NJ10106_2	ACGGGGGGGAGGAAAAAAGGG
>SWCN_NJ10127_1	AAGGGGGGAAGGAAAAAAGGG
>SWCN_NJ10127_2	AAGGGGGGGAGGAAGAGAAGG
>SWCN_NJ1046_1	AAGGGGGGAAGGAAAAGAAGG
>SWCN_NJ1046_2	AAGGGGGGGAGGAAAGAAAGG
>SWCN_NJ1051_1	ACGGGGGGGAGGAAAGAAGGG
>SWCN_NJ1051_2	ACGGGGGGGAGGAAAAAAAGG
>SWCN_NJ1203_1	ACGGGGGGGAGGAAAAAAGGG
>SWCN_NJ1203_2	AAGGGGGGAAGGAAGAAAGGG
>SWCN_NJ2038_1	AAGGGGGGAAGGAAAAGAAGG
>SWCN_NJ2038_2	ACGGGGGGGAGGAAAAAAGGG
>SWCN_NJ2063_1	AAGGGGGGGAGGAAAAAAGGG
>SWCN_NJ2063_2	ACGGGGGGGAGGAAAAAAGGG
>SWCN_NJ2071_1	ACGGGGGGGAGGAAAAAAGGG
>SWCN_NJ2071_2	AAGGGGGGAAGGAAAAAAGGG
>SWCN_NJ2078_1	AAGGGGGGGAGGAAGGAAGGG
>SWCN_NJ2078_2	ACAGGGGGGAGGAAAAGAAGG
>SWCN_NJ30101_1	AAGGGGGGGAGGAAGGAAGGG
>SWCN_NJ30101_2	ACAGGGGGGAGGAAGAGAAGG
>SWCN_NJ3044_1	ACGGGGGGGAGGAAAAAAGGG
>SWCN_NJ3044_2	ACGGGGGGGAGGAAAAAAGGG
>SWCN_NJ6004_1	ACGGGGGGGAGGAAAAAAGGG
>SWCN_NJ6004_2	ACGGGGGGGAGGAAGGAAGGG
>SWCN_NJ904_1	AAGGGGGGGAGGAAAAAAAGG
>SWCN_NJ904_2	ACGGGGGGGAGGAAGGAAGGG
>SWCN_NJ95016_1	ACGGGGGGGAGGAAAGAAGGG
>SWCN_NJ95016_2	AAGGGGGGGAGGAAAAAAAGG
>SWCN_NJ95020_1	AAGGGGGGGGAAGGGAAGGAA
>SWCN_NJ95020_2	AAGGGGGGGAGGAAAAAAGGG
>SWCN_RC0003_1	ACGGGGGGGAGGAAAGAAAGG
>SWCN_RC0003_2	ACAGGGGGGAGGAAAAAAAGG
>SWCN_RC0004_1	ACGGGGGGGAGGAAAGAAGGG
>SWCN_RC0004_2	ACAGGGGGGAGGAAAAGAAGG
>SWCN_RC00050_1	ACGGGGGGAAGGAAAGAAAGG
>SWCN_RC00050_2	ACGGGGGGGAGGAAAAGAAGG
>SWCN_RC0005_1	AAGGGGGGAAGGAAAGAAGGG
>SWCN_RC0005_2	ACAGGGGGGAGGAAAGAAAGA
>SWCN_RC00051_1	ACGGGGGGAAGGAAAGAAAGG
>SWCN_RC00051_2	ACAGGGGGGAGGAAAGAAAGG
>SWCN_RC00052_1	AAGGGGGGGAGGAAAAAAGGA
>SWCN_RC00052_2	ACGGGGGGGAGGAAAAGAAGG
>SWCN_RC0006_1	ACGGGGGGAAGGAAAGAAGGG
>SWCN_RC0006_2	ACAGGGGGGAGGAAAGAAAGG
>SWCN_RC0007_1	ACAGGGGGGAGGAAAGAAAGG
>SWCN_RC0007_2	ACAGGGGGAAGGAAAAGAGGG
>SWCN_RC0008_1	ACGGGGGGGAGGAAAGAAGGG
>SWCN_RC0008_2	ACGGGGGGGAGGAAAAAAAGG
>SWCN_RC0009_1	ACGGGGGGAAGGAAAAGAAGG
>SWCN_RC0009_2	ACGGGGGGGAGGAAGAAAGGG
>SWCN_RC0010_1	AAGGGGGGGAGGAAAAAAAGG
>SWCN_RC0010_2	AAGGGGGGAAGGAAAGAAGGA
>SWCN_RC0011_1	ACGGGGGGGAGGAAAAGAAGG
>SWCN_RC0011_2	ACGGGGGGGAGGAAGGAAGGG
>SWCN_RC0012_1	ACAGGGGGGAGGAAAAAAGGA
>SWCN_RC0012_2	AAGGGGGGGAGGAAAAAAGGG
>SWCN_RC0013_1	AAGGGGGGGAGGAAAAAAGGA
>SWCN_RC0013_2	ACGGGGGGGAGGAAAAAAGGG
>SWCN_RC0014_1	ACGGGGGGGAGGAAAGAAGGG
>SWCN_RC0014_2	ACGGGGGGAAGGAAAGAAAGG
>SWCN_RC0015_1	AAGGGGGGGAGGAAAAAAAGG
>SWCN_RC0015_2	AAGGGGGGAAGGAAAGAAGGA
>SWCN_RC0016_1	AAGGGGGGAAGGAAAGAAAGG
>SWCN_RC0016_2	ACAGGGGGAAGGAAAAGAAGG
>SWCN_RC0017_1	AAGGGGGGGAGGAAAAAAGGA
>SWCN_RC0017_2	ACAGGGGGGAGGAAAAAAGGA
>SUT_SUT00011_1	GAGAGGAAGGAAGGAGGGGAG
>SUT_SUT00011_2	AAGGGGGAGGAAGGGAAGGAG
>SUT_SUT05419_1	ACAGGGGGGGGAAAAGGGGAA
>SUT_SUT05419_2	AAGGGGGGAAGGAAAAGAAGA
>SUT_SUT05433_1	GAGAAGAAGGAAGGGAAGGAG
>SUT_SUT05433_2	ACGGGGGGGAGGAAGAGAAGG
>SUT_SUT05579_1	AAGGGGGGAAGGAAAAGAAGG
>SUT_SUT05579_2	GAGAGGAAGGAAGGAGGGGAA
>SUT_SUT21204_1	GAGAAGAAGGAAGGGAAGGAG
>SUT_SUT21204_2	AAGGGGGAGGAAGGGAAGGAG
>SUT_SUT22298_1	AAGGGGGAGGAAGGGAAGGAG
>SUT_SUT22298_2	ACGGGGGGGAGGAAGAGAAGG
>SUT_SUT5294_1	AAGGGGGGAAGGAAAAGAAGA
>SUT_SUT5294_2	AAGGGGGGAAGGAAAAGAAGA
>SUT_SUT5480_1	AAGGGGGGAAGGAAAAGAAGA
>SUT_SUT5480_2	AAGGGGGGAAGGAAAAGAAGA
>SUT_SUT5621_1	GAGAAGAAGGGAAAAGGGGAA
>SUT_SUT5621_2	AAGGGGGAGGAAGGGAAGGAG
>SUT_SUT7532_1	GAGAAGAAGGAAGGGAAGGAA
>SUT_SUT7532_2	AAGGGGGGAAGGAAAAGAAGG
>SUT_SUT7868_1	AAGGGGGGAAGGAAAAGAAGA
>SUT_SUT7868_2	AAGGGGGGAAGGAAAAGAAGA
>SUT_SUT9656_1	AAGGGGGAGGAAGGGAAGGAG
>SUT_SUT9656_2	ACGGGGGGGAGGAAGAGAAGG
>EU_DRC0001_1	ACGAGGAGGGAAGGGAAGGAA
>EU_DRC0001_2	ACGAGGAGGGAAGGGAAGGAA
>EU_DRC0002_1	ACAGGGGGGGGAAAAGGGGAA
>EU_DRC0002_2	ACGAGGAAGGAAGGAAAAGAA
>EU_DRC0003_1	GAGAAGAAGGAAGGAAAGGAG
>EU_DRC0003_2	ACAGGAGGAAGAGGAAAGGAG
>EU_DRC0004_1	GAGAAGAAGGAAGGAAAGGAA
>EU_DRC0004_2	ACAGGAGGAAGAGGAAAGGAG
>EU_DRC0005_1	GAGAAGAAGGAAGGAAAGGAA
>EU_DRC0005_2	GAGAAGAAGGAAGGAAAGGAG
>EU_DRC0006_1	ACAGGAGGAAGAGGAAAAGAA
>EU_DRC0006_2	ACAGGAGGGGAAGGAAAGGAA
>EU_DRC004_1	GAGAGGAAGGAAAAAGGGGAA
>EU_DRC004_2	ACGAAGAAGGAAGGAAAGGAG
>EU_DRC00453_1	GAGAGGAAGGAAGGAGGAGAA
>EU_DRC00453_2	AAGGGGGAGGAAGGAAAGGAG
>EU_DRC005_1	GAGAAGAAGGAAGGAAAGGAG
>EU_DRC005_2	GAGAAGAAGGAAGGAGGGGAG
>EU_DRC01207_1	GAGAAGAAGGAAGGGAAGGAG
>EU_DRC01207_2	GAGAGGAAGGAAGGAGGGGAG
>EU_DRC01604_1	GAGAAGAAGGAAGGGAAGGAA
>EU_DRC01604_2	GAGAAGAAGGAAGGGAAGGAG
>EU_DRC09426_1	GAGAGGAAGGAAGGAGGGGAG
>EU_DRC09426_2	ACGAGGAGGGAAGGGAAGGAA
>EU_DRC10103_1	GAGAAGAAGGAAGGAAAGGAA
>EU_DRC10103_2	GAGAAGAAGGAAGGGAAGGAG
>EU_DRC1293_1	GAGAAGAAGGGAGGAAAGGAA
>EU_DRC1293_2	GAGAGGGAGGAAGGAGGAGAG
>EU_DRC17005_1	GAGAAGAAGGAAGGAAAGGAA
>EU_DRC17005_2	GAGAGGAAGGAAGGAGGGGAG
>EU_DRC23314_1	GAGAGGAGGGAAGGAAAGGAA
>EU_DRC23314_2	GAGAAGAAGGAAGGGAAGGAG
>EU_DRC24410_1	GAGAAGAAGGAAGGAAGGGAG
>EU_DRC24410_2	GAGAAGAAGGAAGGGAAGGAG
>EU_DRC27402_1	GAGAAGGAGGGAGGAAAAGAA
>EU_DRC27402_2	ACAGGAGGAAGAGGAAAAGAG
>EU_DRC34106_1	GAGAAGAAGAGAGGAAAGGAA
>EU_DRC34106_2	GAGAAGAAGGAAGGAAAGGAG
>EU_DRC4015_1	ACGAGGAAAAAAGGGAAGGAG
>EU_DRC4015_2	ACGAGGAAAGGAGGAAAGGAA
>EU_DRC4109_1	ACAGGAGGGGAAAAAGGGGAA
>EU_DRC4109_2	ACAGGAGGAAGAGGAAAGGAG
>EU_DRC4301_1	GAGAAGAAGGAAGGGAAGGAA
>EU_DRC4301_2	ACGAAGAAGGAAGGGAAGGAA
>EU_DRC45601_1	GAGAAGAAGGAAGGGAAGGAA
>EU_DRC45601_2	ACAGGAGGAAGAGGAAAAGAG
>EU_DRC4802_1	GAGAAGAAGGGAGGAAAGGAA
>EU_DRC4802_2	GAGAAGAAGGAAGGGAAGGAG
>EU_DRC5234_1	GAGAGGAGGGAAGGGAAGGAG
>EU_DRC5234_2	GAGAAGAAGGAAGGGAAGGAA
>EU_DRC60203_1	GAGAAGAAGGAAGGGAAGGAA
>EU_DRC60203_2	GAGAAGAAGGAAGGGAAGGAA
>EU_DRC6125_1	GAGAGGAAGGAAGGAAAGGAA
>EU_DRC6125_2	GAGAAGAGGGAAGGGAAGGAA
>EU_DRC6601_1	GAGAAGAAGGAAGGAAGGGAA
>EU_DRC6601_2	AAGGGGGAGGAAGGGAAGGAG
>EU_DRC7015_1	GAGAAGAAGGAAGGAAAGGAA
>EU_DRC7015_2	ACAGGAGGAAGAGGAAAAGAA
>EU_DRC7807_1	GAGAAGAAGGAAGGGAAGGAG
>EU_DRC7807_2	ACGGGGGGGGAAGGGAAGGAG
>EU_DRC88508_1	GAGAGGAAGGAAGGAAAGGAA
>EU_DRC88508_2	AAGGGGGAGGAAGGGAAGGAG
>EU_DRC90432_1	GAGAAGAAGGAAGGGAAGGAA
>EU_DRC90432_2	AAGGGGGAGGAAGGGAAGGAG
>EU_DRC92504_1	GAGAGGAAGGAAGGAGGGGAG
>EU_DRC92504_2	ACGAGGAGGGAAGGGAAGGAA
>EU_DRC93002_1	GAGAGGAAGGAAGGAGGGGAG
>EU_DRC93002_2	ACGAGGAGGGAAGGGAAGGAA
>EU_DRC94100_1	GAGAAGAAGGAAGGGAAGGAA
>EU_DRC94100_2	ACAGGAGGAAGAGGAAAAGAA
>EU_LW089790_1	GAGAGGAAGAAAGGAAAGGAG
>EU_LW089790_2	ACAGGAGGAGGGAGGGGAAGG
>EU_LW107916_1	GAGAGGAAGAAAGGAAAGGAG
>EU_LW107916_2	GAGAGGAAAGGAGGAAAGGAG
>EU_LW109903_1	ACAGGAGGAAGAGGAAAGGGG
>EU_LW109903_2	ACGAAGAAGGAAGGAAGGGAA
>EU_LW12503_1	GAGGGAGGAAGAGGAAAGGAG
>EU_LW12503_2	ACAGGGGGGAAAGGAAAGGAG
>EU_LW125706_1	AAGAGGAAGGAGAAAGGGGAA
>EU_LW125706_2	ACGGGGGGAAGGAAAGAAAGG
>EU_LW128701_1	GAGAAGAAGGAAAAAGGAGAG
>EU_LW128701_2	GAGAGGAGAGAAAAGGAAAGG
>EU_LW133_1	GAGGGAGGAAGAGGAAAGGAG
>EU_LW133_2	ACGGGGGGGAGGAAGAAGGAG
>EU_LW136104_1	GAGAAGAAGGAAGGAAAGGAA
>EU_LW136104_2	AAGGGGGGAAGGAAAGGAAGG
>EU_LW155804_1	GAGGGAGGAAGGAGGGGAAGG
>EU_LW155804_2	GAGAAGAAGGAAGGAAGGGAA
>EU_LW159707_1	GAGGGAGGAAGGAGGGGAAGG
>EU_LW159707_2	ACAGGGGGGGAAGGAAGGGAA
>EU_LW160901_1	ACAGGAGGAGGGAGGAAGGAG
>EU_LW160901_2	ACAGGGGGAGAAGGAGGAGAG
>EU_LW1631_1	GAGGGAGGAGGGAGGGGAAGG
>EU_LW1631_2	GAGAGGAAGGAAGGAAAGGAG
>EU_LW1914W_1	GAGAAGAGAAGAGGAAAGGAG
>EU_LW1914W_2	ACGGGAGGAAGGAGGGGAAGG
>EU_LW23560_1	GAGAAGAAGGAAAGGGAAAGG
>EU_LW23560_2	GAGAGGAGAGAAAAAGGGGAA
>EU_LW29842_1	GAGGGAGGAGGGAAAGGGGAG
>EU_LW29842_2	GAGAGGAAGGGAAAAGGAGAA
>EU_LW31201_1	GAGGGAGGAAGAGGAAAGGGG
>EU_LW31201_2	GAGGGAGGAAGAGGAAAGGGG
>EU_LW349_1	ACAGGGAGAAGAGGAAAGGAA
>EU_LW349_2	GAGAGGAAGAAAGGAAAGGAG
>EU_LW36704_1	GAGGGAGGAAGAGGAAAGGAG
>EU_LW36704_2	ACGGGGGGGAGGAAGAAGGAG
>EU_LW41603_1	ACAGGAGAAAGAGGAAAGGAG
>EU_LW41603_2	ACAGGGAAGGGAGGAAAGGAG
>EU_LW42710_1	GAGAAGAAGGGAGGAAGGGAA
>EU_LW42710_2	GAGAGGAAAAAAGGAAAGGAG
>EU_LW47705_1	ACGGGGGGAAGGAAAGAAAGG
>EU_LW47705_2	AAGAGGAAGGAGAAAGGGGAA
>EU_LW51032_1	GAGAGGAGAAGAGGAAAGGAG
>EU_LW51032_2	ACGAGGAAGGGAAAAGGGGAG
>EU_LW510410_1	GAGGGAGGAAGAGGAAAGGAG
>EU_LW510410_2	GAGAAGAAAGAAAAGGAAAGG
>EU_LW5588_1	ACAGGAGGAAGAGGAAAGGAG
>EU_LW5588_2	ACGAAGAGAAGAGGAAAGGAG
>EU_LW5850_1	GAGAGGAGGGAAAGAGGGGAA
>EU_LW5850_2	ACAGGAGGAGAAGGAAAGGAG
>EU_LW6187_1	GAGAAGAAGGAAGGAAGGGAA
>EU_LW6187_2	ACGAAGAAGGAAGGAAGGGAA
>EU_LW707_1	GAGGGAGGAAGGAGGGGAAGG
>EU_LW707_2	ACAGGGGGGGAAGGAAAGGAG
>EU_LW762509_1	ACAGGAGGAAGAGGAAAGGAG
>EU_LW762509_2	ACAGGAGGAAGAGGAAAGGAG
>EU_LW76312_1	ACAGGAGGGGAAAAAGGGGAA
>EU_LW76312_2	ACGAAGAAGGAAGGAAGAGAG
>EU_LW800_1	GAGGGAGGAGGGAGGGGAAGG
>EU_LW800_2	GAGAGGAAGGAAGGAAAGGAG
>EU_LW8060301_1	ACAGGAGGAAGAGGAAAGGAG
>EU_LW8060301_2	GAGAGGAGGAAAGGAAAGGAG
>EU_LW810406_1	ACAGGAGGAAGAGGAAAGGAG
>EU_LW810406_2	GAGAGGAGGGAAAAAGGAGAG
>EU_LW8513_1	ACGAAGAAGGAAGGAAAGGAG
>EU_LW8513_2	ACGAAGAGAAGAAGGGGAAGG
>EU_LW8932_1	GAGAGGAGGGAAAAAGGGGAG
>EU_LW8932_2	ACAGGGAGAGAAGGAAGGGAA
>EU_LW9348_1	ACAGGAGGAAGAGGAAAGGAG
>EU_LW9348_2	ACGAGGGAGAAAGGAGGAGAG
>EU_LR077_1	GAGAGGAGGAAAGGAAAGGAA
>EU_LR077_2	ACAGGGAGGAAAGGAAAGGAA
>EU_LR1020960_1	GAGAAGAAAAAAGGAAAGGAA
>EU_LR1020960_2	ACAGGGGGGGGAAAAGGGGAA
>EU_LR1022760_1	GAGAGGAGGAAAGGAAAGGAG
>EU_LR1022760_2	GAGAGGGGGGGAAAAGGGGAA
>EU_LR103_1	GAGAGGAGGAAAGGAAAGGAG
>EU_LR103_2	ACAGGGGGGGGAGGAAAGGAG
>EU_LR1087_1	GAGAAGAAGAGAGGAAAGGAA
>EU_LR1087_2	ACAGGGGGAAGGAAGAGAAGG
>EU_LR127707_1	ACAGGGGGGGGAAAAGGGGAA
>EU_LR127707_2	GAGAGGAGGAAAGGAAAGGAG
>EU_LR2441_1	GAGAAGAAGGAAGGGAAGGAA
>EU_LR2441_2	ACAGGGGGAAGGAAAAGAAGA
>EU_LR33404_1	GAGAGGAGGGGAGGAAAGGAG
>EU_LR33404_2	ACAGGGGGGGGAGGAAAGGAG
>EU_LR3414_1	ACAGGGGGGGGAAAAGGGGAA
>EU_LR3414_2	ACAGGGGGGGGAAAAGGGGAA
>EU_LR344_1	ACAGGGGGGGGAGGAAAGGAG
>EU_LR344_2	ACAGGGGGGGGAGGAAAGGAG
>EU_LR4442_1	ACAGGGGGGGGGAAGAGAAGA
>EU_LR4442_2	ACAGGGGGGGGGAAGAGAAGA
>EU_LR466_1	GAGAGGAAGAAAGGAAAGGAG
>EU_LR466_2	GAGAAGAGGGAAGGAAAGGAG
>EU_LR603_1	GAGAAGAAAGAAGGAAAGGAA
>EU_LR603_2	ACAGGGGGAAGAGGAAAGGAA
>EU_LR62213_1	ACAGGGGGGGGAAAAGGGGAA
>EU_LR62213_2	ACAGGGGGAAGGAAGAGAAGA
>EU_LR6572_1	ACAGGGGGGGGAAAAGGGAGA
>EU_LR6572_2	ACAGGGGGAAGGAAGAGAAGA
>EU_LR659804_1	ACAGGGGGAAGGAAGAGAAGA
>EU_LR659804_2	ACAGGGGGAAGGAAGAGAAGA
>EU_LR710106_1	GAGAGGAGGGAAGGAAGGGAA
>EU_LR710106_2	ACAGGGGGAAGGAAGAGAGGA
>EU_LR713806_1	ACAGGGGGGGGAAAAGGGGAA
>EU_LR713806_2	GAGAGGAGGAAAGGAAAGGAG
>EU_LR7228008_1	GAGAGGAGGGAAGGGAAGGAA
>EU_LR7228008_2	ACAGGGGGGAGGAAAAGAAGA
>EU_LR7335100_1	ACAGGGGGGGAGAAAGGGGAA
>EU_LR7335100_2	GAGAGGAAGAAAGGAAAGGAA
>EU_LR768_1	GAGAGGAGGGGAGGAAAGGAG
>EU_LR768_2	ACAGGGGGGGGAGGAAAGGAG
>EU_LR7751_1	GAGAAGAGGAAAGGAAAGGAA
>EU_LR7751_2	ACAGGGGGGGGAAAAGGGGAA
>EU_LR8021_1	ACAGGGGGAAGGAAGAGAGGA
>EU_LR8021_2	ACAAAGAGGGGAAGAGGGGAA
>EU_LR80412_1	ACAGGGGGAAGGAAGAGAAGA
>EU_LR80412_2	ACAGGGGGAAGGAAAGGGGAA
>EU_LR824870_1	GAGAGGAGAAAAGGAAAGGAA
>EU_LR824870_2	ACAGGGGGGGAAGGAAGGGAA
>EU_LR8284102_1	ACAGGGGGGGGAAAAGGGGAA
>EU_LR8284102_2	ACAGGGGGGGGAAAAGGGGAA
>EU_LR8284603_1	GAGAGGAGGGAGAAGAGAAGA
>EU_LR8284603_2	ACAGGGGGGGGAAAAGGGGAA
>EU_LR8299601_1	GAGAGGAGGAAAGGAAAGGAG
>EU_LR8299601_2	GAGAGGAGGAAAAGGAGAAGA
>EU_LR8319004_1	GAGAGGAGGAAAGGAAAGGAA
>EU_LR8319004_2	GAGAGGAGGAAAGGAAAGGAA
>EU_LR8906_1	GAGAGGAGGAAAGGAAAGGAG
>EU_LR8906_2	ACAGGGGGAAGGAAGAGAAGA
>EU_LR923107_1	GAGAAGAAGGAAGGAAGAAGA
>EU_LR923107_2	ACAGGGGGAAGGAAGAAGGAA
>EU_LR9246506_1	GAGAGGAGGGGAAAAGGGGAA
>EU_LR9246506_2	ACAGGGGGGAGGAAGAGAAGA
>EU_LR9306602_1	GAGAGGGGGGGAAAAGGGGAA
>EU_LR9306602_2	GAGAGGAGGAAAGGAAAGGAA
>EU_LR958803_1	ACAGGGGGAAGGAAGAGAAGA
>EU_LR958803_2	ACAGGGGGAAGGAAGAGAAGA
>EU_LR986908_1	ACAGGGGGGGGAAAAGGGGAA
>EU_LR986908_2	ACAGGGGGAAGGAGGAGAAGA
>EU_USBK15W_1	ACGAGGAAGGGAGGAGGAGAA
>EU_USBK15W_2	ACGAGGAAGGGAGGAGGAGAA
>EU_USBK16W_1	GAGAGGAAGAAAAGAAAGGAG
>EU_USBK16W_2	GAGAGGAAGAAAAGAAAGGAG
>EU_USBK18W_1	GAGAGGAAGGAAGGAGGAGAG
>EU_USBK18W_2	GAGAGGAAGGAAGGAGGAGAG
>EU_USBK20W_1	GAGAGGAAGGAAAAAGGGGAA
>EU_USBK20W_2	GAGAGGGAGGAAGGAGGAGAG
>EU_USBK21W_1	GAGAGGAAGAAAAGAAAGGAG
>EU_USBK21W_2	ACGAAGAAGGAAGGGAAGGAG
>EU_USBK22W_1	GAGAGGAAGGAAGGAGGAGAG
>EU_USBK22W_2	GAGAGGAAGGAAGGAGGAGAG
>EU_USBK28W_1	GAGAGGAAGGAAGGAGGAGAG
>EU_USBK28W_2	ACGAAGAAGGAAGGGAAGGAG
>EU_USBK2W_1	GAGAGGAAGAAAAGAAAGGAG
>EU_USBK2W_2	GAGAGGAAAAGAGGAAAGGAG
>EU_USBK30W_1	GAGAGGAAGGAAGGAGGAGAG
>EU_USBK30W_2	GAGAGGAAGGAAGGAGGAGAG
>EU_USBK31W_1	GAGAGGAAGGAAGGAGGAGAG
>EU_USBK31W_2	GAGAGGAAGGAAGGAGGAGAG
>EU_USBK34W_1	GAGAGGAAGGAAGGAGGAGAG
>EU_USBK34W_2	ACGAGGAAGGAAGGAGGAGAG
>EU_USBK35W_1	GAGAGGAAGGAAAAAGGGGAA
>EU_USBK35W_2	GAGAGGGAGGAAGGAGGAGAG
>EU_USBK36W_1	ACGAGGAAGGGAGGAGGAGAG
>EU_USBK36W_2	ACGAAGAAGGAAGGGAAGGAA
>EU_USBK37W_1	GAGAGGAAGGAAGGAGGAGAG
>EU_USBK37W_2	ACGAAGAAGGAAGGGAAGGAG
>EU_USBK39W_1	GAGAGGAAGAAAGGAAAGGAG
>EU_USBK39W_2	GAGAGGAAGGAAAGAGGAGAG
>EU_USBK40W_1	GAGAGGAAGAAAGGAAAGGAG
>EU_USBK40W_2	GAGAGGAAGGAAAGAGGAGAG
>EU_USBK42W_1	GAGAGGAAGGAAGGAGGAGAG
>EU_USBK42W_2	ACGAGGAAGGGAGGAGGAGAA
>EU_USBK7W_1	GAGAGGAAGGAAAAAGGGGAA
>EU_USBK7W_2	GAGAGGAAGGAAGGAGGAGAG
>EU_USBK8W_1	GAGAGGAAGAAAGGAAAGGAG
>EU_USBK8W_2	GAGAGGAAGGAAAGAGGAGAG
>EU_USBK9W_1	GAGAGGAAGGAAGGAGGAGAG
>EU_USBK9W_2	GAGAGGAAGGAAGGAGGAGAG
>EU_USHS11W_1	GAGAGGAAGAAAGGGAAGGAG
>EU_USHS11W_2	GAGAGGAAGGAAGGAGGGGAG
>EU_USHS12W_1	GAGAGGAGGAAAGGGAAGGAG
>EU_USHS12W_2	GAGAGGGAGGAAGGAGGGGAG
>EU_USHS15W_1	GAGAGGAAGGAAGGAGGGGAG
>EU_USHS15W_2	ACGGGGGGAAAAGGGAAGGAG
>EU_USHS16W_1	GAGAGGAAGGAAGGAGGGGAG
>EU_USHS16W_2	GAGAGGAAGGAAGGAGGGGAG
>EU_USHS18W_1	GAGAGGAAGAAAGGGAAGGAG
>EU_USHS18W_2	ACGGGGGGAAAAGGGAAGGAG
>EU_USHS19W_1	GAGAGGAAGGAAGGAAGGGAG
>EU_USHS19W_2	GAGAAGAAGGAAGGAGGGGAG
>EU_USHS20W_1	GAGAGGAGGGAAGGGAAAGAG
>EU_USHS20W_2	GAGAAGAAGAAGAGGAGAAGA
>EU_USHS21W_1	GAGAGGGGGGAAGGGAAAGAG
>EU_USHS21W_2	GAGAGGAAGAAGAGGAGAAGA
>EU_USHS23W_1	GAGAGGAAGGAAGGAGGGGAG
>EU_USHS23W_2	GAGAGGAAGGAAGGAGGGGAG
>EU_USHS24W_1	GAGAGGAAGGAAGGAGGGGAG
>EU_USHS24W_2	ACGGGGGGAAAAGGGAAGGAG
>EU_USHS26W_1	GAGAGGAAGGAAGGAGGGGAG
>EU_USHS26W_2	GAGAGGAAGGAAGGAGGGGAG
[truncated: 58 more rows]
