# Supplementary material for: Whole‐genome SNP markers reveal conservation status, signatures of selection, and introgression in Chinese Laiwu pigs
Source: Evol Appl. 2020 Sep 16;14(2):383–98. doi: 10.1111/eva.13124 (PMC7896721; doi:10.1111/eva.13124)
Supplement: Supplementary file 15 — Table S11 [file EVA-14-383-s015.xlsx]

## Sheet: Sheet1
Table S8 The genotypes of 3 SNPs and body size phenotypes in 365 Sujiang pigs.
BREED	ID	ASGA0051191	ALGA0062892	ASGA0051220	batch2	age	BodyWeight	BodyLength	ChestCircumference
SuJiang	Y89	TT	CC	CC	3	184	83.066	105.5	102
SuJiang	O228	TT	CC	CC	5	182	84.972	103	103
SuJiang	O226	TT	CC	CC	5	182	85.024	98.5	106
SuJiang	O69	TT	CC	CC	3	183	73.02	95.5	99
SuJiang	O227	TT	CC	CC	5	182	86.339	101	100
SuJiang	O233	TT	CC	CC	5	182	84.198	96.5	100
SuJiang	O75	TT	CC	CC	3	183	86.875	105	104.5
SuJiang	O77	TT	CC	CC	3	183	78.367	100.5	102.5
SuJiang	O241	TT	CC	CC	6	182	81.726	99	99.5
SuJiang	O243	TT	CC	CC	6	182	71.616	93.5	96
SuJiang	O68	TT	CC	CC	3	182	91.71	107	110
SuJiang	O70	TT	CC	CC	3	183	80.377	105.5	104
SuJiang	O19	TT	CC	CC	1	181	74.918	101	99
SuJiang	O16	TT	CC	CC	1	182	81.048	97	101.5
SuJiang	O18	TT	CC	CC	1	181	77.808	91	101
SuJiang	O376	CT	CC	CC	9	178	71.414	101	94.5
SuJiang	O378	TT	CC	CC	9	178	72.631	98	94
SuJiang	O379	TT	CC	CC	9	178	66.835	100	99
SuJiang	O382	TT	CC	CC	9	178	68.244	98.5	93
SuJiang	O383	TT	CC	CC	9	179	66.948	95.5	94.5
SuJiang	O384	TT	CC	CC	9	178	61.012	96.5	89.5
SuJiang	O475	TT	CC	CC	12	182	80.862	100	101
SuJiang	O476	TT	CC	CC	12	182	76.08	96	95
SuJiang	O478	TT	CC	CC	12	182	73.495	99	94
SuJiang	O71	CT	CC	TC	3	183	74.981	100.5	98
SuJiang	O230	CT	CC	TC	5	182	59.349	98	87.5
SuJiang	Y90	CT	CC	TC	3	184	89.294	103	107
SuJiang	Y92	CT	CC	TC	3	184	77.397	108	98
SuJiang	O229	CT	CC	TC	5	182	63.759	100.5	92
SuJiang	O74	TT	CC	CC	3	183	84.742	101	103
SuJiang	O231	CT	CC	TC	5	182	72.776	102.5	96.5
SuJiang	Y84	CT	CC	TC	3	183	76.97	103	100.5
SuJiang	O73	TT	CC	CC	3	183	71.559	96	98
SuJiang	O234	CT	CC	TC	5	182	67.898	101	94
SuJiang	Y80	TT	CC	CC	3	183	88.061	104.5	106.5
SuJiang	O237	CT	CC	TC	5	180	86.09	102	109.5
SuJiang	Y82	TT	CC	CC	3	183	79.592	93.5	102.5
SuJiang	O72	TT	CC	CC	3	183	80.083	98	102
SuJiang	O92	TT	CC	CC	3	181	74.24	97	101.5
SuJiang	O65	TT	CC	CC	3	183	73.356	100	93.5
SuJiang	Y74	TT	CC	CC	3	182	81.179	97	104
SuJiang	O244	CT	CC	TC	6	181	76.06	95	96
SuJiang	O66	TT	CC	CC	3	183	83.899	89.5	100.5
SuJiang	Y66	CT	CC	TC	3	180	89.734	101.5	107.5
SuJiang	O246	CT	CC	TC	6	181	77.367	102	99
SuJiang	O247	CT	CC	TC	6	181	85.535	102.5	107
SuJiang	Y62	CC	CC	TT	3	181	77.583	95	101
SuJiang	O248	CT	CC	TC	6	181	68.167	95	90.5
SuJiang	O249	CT	CC	TC	6	181	74.4	96.5	96
SuJiang	Y65	CT	CC	TC	3	181	80.914	100.5	105.5
SuJiang	O255	TT	CC	CC	7	178	81.851	100	102.5
SuJiang	O121	TT	CC	CC	3	181	87.703	107.5	105.5
SuJiang	O256	CT	CC	TC	7	178	65.861	95	93.5
SuJiang	O257	CT	CC	TC	7	178	82.554	98.5	104.5
SuJiang	O118	TT	CC	CC	3	181	79.123	97	101.5
SuJiang	O258	CT	CC	TC	7	178	84.284	96	101
SuJiang	O164	CT	CC	TC	4	182	83.124	103.5	103.5
SuJiang	O259	TT	CC	CC	7	178	62.727	94	96
SuJiang	O119	TT	CC	CC	3	181	74.747	95	100
SuJiang	O262	TT	CC	CC	7	179	68.485	101	96
SuJiang	O116	TT	CC	CC	3	181	83.147	103	100
SuJiang	O264	CT	CC	TC	7	179	81.579	94	107
SuJiang	O117	TT	CC	CC	3	181	62.717	91	94.5
SuJiang	O266	CT	CC	TC	7	179	69.656	96	95
SuJiang	O268	CT	CC	TC	7	181	72.621	101	98
SuJiang	O113	TT	CC	CC	3	179	78.39	104	102
SuJiang	O269	CT	CC	TC	7	181	79.683	98.5	100
SuJiang	O270	TT	CC	CC	7	181	76.482	99	97
SuJiang	O109	CT	CC	TC	3	178	81.549	100.5	100.5
SuJiang	O271	TT	CC	TC	7	181	85.213	101	103
SuJiang	Y97	CT	CC	TC	3	177	91.843	103.5	104
SuJiang	O273	CT	CC	TC	7	178	84.555	100	104
SuJiang	O46	CT	CC	TC	1	183	65.22	93	98
SuJiang	O278	TT	CC	CC	7	179	76.662	99	99
SuJiang	Y26	TT	CC	CC	2	184	101.288	112	107.5
SuJiang	O280	TT	CC	CC	7	178	69.021	97.5	95.5
SuJiang	O34	TT	CC	TC	1	180	75.669	98	100
SuJiang	O283	TT	CC	CC	7	178	79.184	104	98.5
SuJiang	O286	TT	CC	TC	7	178	80.869	103	99
SuJiang	O29	CT	CC	TC	1	180	72.418	101	97
SuJiang	O287	TT	CC	TC	7	178	69.713	95.5	98.5
SuJiang	O38	CT	CC	TC	1	180	79.124	101	103.5
SuJiang	O288	TT	CC	TC	7	178	83.697	104.5	106
SuJiang	Y20	TT	CC	CC	3	185	89.461	103	106
SuJiang	Y25	TT	CC	CC	3	185	69.779	92.5	99
SuJiang	O292	CT	CC	TT	7	178	61.929	90.5	92
SuJiang	O98	CT	CC	TC	3	185	83.671	104	102
SuJiang	O293	CT	CC	TT	7	178	70.674	91	100
SuJiang	O93	CT	CC	TC	3	185	67.996	91	96
SuJiang	O295	CT	CC	TC	7	178	99.082	102.5	107.5
SuJiang	O297	CT	CC	TC	7	178	98.852	99	105
SuJiang	O12	TT	CC	CC	1	180	68.794	96.5	100.5
SuJiang	O298	CT	CC	TC	7	178	83.22	102	100
SuJiang	Y17	CT	CC	TC	3	184	91.934	105	104.5
SuJiang	O299	CT	CC	TC	7	178	83.685	98	100
SuJiang	O90	CC	CC	TT	3	183	99.682	103.5	112
SuJiang	O300	CT	CC	TC	7	178	76.946	98	96
SuJiang	Y61	CC	CC	TT	2	184	95.507	101.5	109.5
SuJiang	O301	CT	CC	TC	7	178	101.209	105	107
SuJiang	O302	CT	CC	TC	7	178	80.827	98	100
SuJiang	O303	CC	CC	TT	8	176	93.876	103	106.5
SuJiang	O64	CT	CC	TC	3	184	72.52	96	100
SuJiang	O44	TT	CC	CC	1	182	85.041	100	107
SuJiang	O305	CC	CC	TT	8	176	91.008	106.5	102
SuJiang	O45	CT	CC	TC	1	183	70.287	90	100
SuJiang	O307	CC	CC	TT	8	176	101.817	107	107
SuJiang	Y38	CT	CC	TC	2	184	80.887	102.5	103
SuJiang	O308	CC	CC	TT	8	176	84.951	98.5	103
SuJiang	O309	CC	CC	TT	8	176	94.766	103.5	102.5
SuJiang	O310	CT	CC	TC	8	176	81.277	99	99
SuJiang	Y50	TT	CC	CC	2	182	70.788	88	106.5
SuJiang	O311	CC	CC	TT	8	176	91.588	104	102.5
SuJiang	Y44	TT	CC	CC	2	182	82.162	105	106
SuJiang	O312	CT	CC	TC	8	176	87.248	98	98.5
SuJiang	O313	CC	CC	TT	8	176	86.436	99	99.5
SuJiang	O314	CT	CC	TC	8	176	77.826	100	98.5
SuJiang	O316	TT	CC	TC	8	176	95.399	100.5	108.5
SuJiang	O37	CT	CC	TC	1	180	92.919	100	113
SuJiang	O318	CC	CC	TT	8	177	96.748	105	104
SuJiang	Y24	CT	CC	TC	3	185	64.888	86.5	97
SuJiang	O319	CC	CC	TT	8	177	84.248	102	100.5
SuJiang	O320	CC	CC	TT	8	177	78.543	99	101
SuJiang	Y6	CC	CC	TT	3	184	91.317	102.5	109.5
SuJiang	O13	TT	CC	CC	1	180	51.393	88	85
SuJiang	O15	TT	CC	CC	1	179	78.278	95	103
SuJiang	O88	CT	CC	TC	3	183	82.938	99	105
SuJiang	O40	TT	CC	CC	1	182	73.355	97.5	96.5
SuJiang	O47	CT	CC	TC	1	183	71.133	103	96
SuJiang	O330	TT	CC	TC	8	176	80.416	101.5	100.5
SuJiang	O331	TT	CC	CC	8	176	72.002	95.5	99
SuJiang	O332	CC	CC	TT	8	176	87.413	107	100
SuJiang	O333	CC	CC	TT	8	176	98.311	109.5	102.5
SuJiang	O25	CT	CC	TC	1	181	97.878	104	113
SuJiang	O334	CT	CC	TC	9	179	100.308	109	106
SuJiang	Y33	TT	CC	CC	2	181	99.325	111	108
SuJiang	O336	CT	CC	TC	9	179	95.889	104.5	109.5
SuJiang	O33	TT	CC	TC	1	179	71.164	94	99.5
SuJiang	O99	TT	CC	CC	2	179	59.562	92	90.5
SuJiang	O340	CC	CC	TT	9	181	74.964	100	97
SuJiang	O100	CT	CC	TT	2	179	78.999	102	102.5
SuJiang	O341	CT	CC	TC	9	181	75.262	104.5	96.5
SuJiang	O48	TT	CC	TC	1	181	67.899	91	91.5
SuJiang	O345	CT	CC	TC	9	179	91.568	98.5	108
SuJiang	O94	CC	CC	TT	3	185	74.358	102.5	99.5
SuJiang	O346	CT	CC	TC	9	179	73.136	98	96
SuJiang	O59	TT	CC	CC	1	180	79.192	102	102
SuJiang	O347	CT	CC	TC	9	179	63.628	92	90.5
SuJiang	O349	CC	CC	TT	9	180	87.965	104.5	105
SuJiang	Y15	CT	CC	TC	3	184	77.416	103	99
SuJiang	O350	CC	CC	TT	9	180	103.067	109	115
SuJiang	Y16	TT	CC	CC	3	183	78.698	101.5	101
SuJiang	O351	CC	CC	TT	9	180	111.399	109	112.5
SuJiang	Y59	CT	CC	TC	2	184	76.895	96	108
SuJiang	Y58	TT	CC	CC	2	184	79.217	98	104.5
SuJiang	O81	CT	CC	TC	3	184	84.007	106.5	101.5
SuJiang	O43	CT	CC	TC	1	182	89.597	101	109
SuJiang	O356	CC	CC	TT	9	180	92.938	104.5	103.5
SuJiang	O41	TT	CC	CC	1	183	58.134	82.5	91.5
SuJiang	Y37	TT	CC	CC	2	184	83.498	101	103
SuJiang	O358	CT	CC	TC	9	180	72.558	98	96.5
SuJiang	Y39	TT	CC	CC	2	184	75.215	102	100
SuJiang	O359	CT	CC	TC	9	180	68.229	101	93
SuJiang	O361	TT	CC	CC	9	179	69.258	96.5	97.5
SuJiang	O27	CT	CC	TC	1	182	70.213	90.5	99
SuJiang	O364	CT	CC	TC	9	178	73.111	99.5	97
SuJiang	Y43	TT	CC	CC	2	182	89.834	99	108
SuJiang	Y45	TT	CC	CC	2	182	81.674	102.5	101.5
SuJiang	O368	CT	CC	TC	9	181	87.148	104	108
SuJiang	Y3	CT	CC	TT	2	179	92.124	104	109
SuJiang	Y1	TT	CC	CC	2	179	58.436	95	91.5
SuJiang	O49	TT	CC	TC	1	181	73.928	92.5	96
SuJiang	O57	CT	CC	TC	1	181	66.893	87	94
SuJiang	O377	CT	CC	TC	9	178	67.708	100	91.5
SuJiang	Y56	TT	CC	CC	2	184	81.248	101.5	104
SuJiang	O380	CT	CC	TC	9	178	72.695	102.5	94
SuJiang	Y55	CT	CC	TC	2	184	82.864	96.5	107.5
SuJiang	O79	CT	CC	TC	3	183	88.215	104	104.5
SuJiang	O84	CT	CC	TC	3	183	77.342	101	101
SuJiang	O385	CT	CC	TC	9	178	71.418	97	97.5
SuJiang	O386	CT	CC	TC	9	178	75.09	102	101
SuJiang	O387	CT	CC	TC	9	178	79.542	103.5	99
SuJiang	O389	CC	CC	TT	10	182	74.129	96.5	97
SuJiang	O392	CC	CC	TT	9	181	78.303	100.5	98.5
SuJiang	O393	CT	CC	TC	9	179	82.638	108	101.5
SuJiang	O400	CT	CC	TC	10	176	69.283	94	96
SuJiang	O401	CC	CC	TT	10	176	84.827	102	100.5
SuJiang	O402	CC	CC	TT	10	176	84.415	98.5	100.5
SuJiang	O403	CT	CC	TC	10	176	68.654	92.5	94
SuJiang	O404	CC	CC	TT	10	176	83.794	97.5	99
SuJiang	O406	CT	CC	TT	10	178	80.776	97	101.5
SuJiang	O408	CC	CC	TT	10	176	71.62	98	96
SuJiang	O410	CT	CC	TT	10	176	95.434	106.5	103
SuJiang	O412	CC	CC	TT	10	176	98.88	104	108
SuJiang	O416	CT	CC	TC	10	177	90.268	99	105.5
SuJiang	O417	CT	CC	TC	10	177	67.067	89	91
SuJiang	O419	CT	CC	TC	10	177	74.134	93.5	96.5
SuJiang	O421	CC	CC	TT	10	179	82.416	99	97.5
SuJiang	O422	CC	CC	TT	10	179	96.285	106	100.5
SuJiang	O424	CC	CC	TT	10	179	93.149	101	105
SuJiang	O427	CT	CC	TC	9	178	59.959	92.5	89
SuJiang	O429	CT	CC	TC	9	178	83.393	104	101.5
SuJiang	O430	CT	CC	TC	9	178	71.63	98	96.5
SuJiang	O431	CT	CC	TC	9	178	87.507	107	104
SuJiang	O432	CT	CC	TC	9	178	81.819	106	101.5
SuJiang	O433	CC	CC	TT	10	177	88.453	102.5	106
SuJiang	O438	CC	CC	TT	10	182	72.194	94.5	98
SuJiang	O439	CC	CC	TT	10	182	71.699	94.5	99
SuJiang	O440	CC	CC	TT	10	182	67.435	93	98
SuJiang	O443	CT	CC	TC	11	179	75.43	95	100
SuJiang	O447	CC	CC	TT	11	179	73.736	97	99
SuJiang	O448	CT	CC	TC	11	179	62.642	90	92
SuJiang	O452	CC	CC	TT	12	182	90.21	102	110
SuJiang	O453	CT	CC	TC	12	182	87.172	98.5	102
SuJiang	O455	CT	CC	TC	11	179	55.206	90	85
SuJiang	O456	CT	CC	TC	11	179	62.56	87	93.5
SuJiang	O461	TT	CC	CC	11	178	70.421	100	95
SuJiang	O463	TT	CC	CC	11	178	87.835	107	105
SuJiang	O464	TT	CC	CC	11	178	73.062	97.5	97.5
SuJiang	O466	TT	CC	CC	11	178	79.116	101	100.5
SuJiang	O468	CC	CC	TT	11	177	74.989	93	99
SuJiang	O470	CC	CC	TT	11	177	89.496	93.5	107.5
SuJiang	O484	CC	CC	TT	12	182	74.791	91	100.5
SuJiang	O487	CC	CC	TC	12	180	65.84	90	91
SuJiang	O489	CT	CC	TC	12	180	67.896	93.5	94
SuJiang	O490	CT	CC	TC	12	180	72.045	91	101.5
SuJiang	O491	CT	CC	TC	12	180	68.035	87	97
SuJiang	O492	CT	CC	TC	12	180	64.813	88.5	94.5
SuJiang	O493	TT	CC	CC	12	180	71.731	96.5	96
SuJiang	O495	TT	CC	CC	11	178	67.388	94	93.5
SuJiang	O496	TT	CC	CC	11	178	73.038	93	99.5
SuJiang	O497	TT	CC	CC	11	178	56.571	87.5	90
SuJiang	O498	CT	CC	TC	12	181	66.595	88.5	93.5
SuJiang	O232	TT	CC	CC	5	182	105.542	101	113
SuJiang	Y83	CT	CC	TC	3	182	89.368	105	104
SuJiang	O235	TT	TC	CC	5	176	79.737	102	105
SuJiang	O236	TT	CC	CC	5	176	72.118	103.5	98.5
SuJiang	O238	TT	CC	CC	5	180	85.872	99	108.5
SuJiang	O239	TT	CC	CC	5	180	81.686	102	104.5
SuJiang	Y81	CT	CC	TC	3	183	73.261	94.5	101
SuJiang	O242	TT	CC	CC	6	182	68.52	89	97
SuJiang	O245	TT	TC	CC	6	181	83.489	99	102
SuJiang	Y63	CT	CC	TC	3	181	96.624	100.5	112.5
SuJiang	O250	TT	TC	CC	6	181	81.065	98.5	103.5
SuJiang	Y64	CT	CC	TC	3	181	84.601	101	107.5
SuJiang	O251	TT	CC	CC	6	181	80.583	102.5	100.5
SuJiang	O159	CT	CC	TC	4	183	85.856	98	108
SuJiang	O252	TT	TC	CC	6	181	84.534	100	107
SuJiang	O253	TT	TC	CC	6	181	62.362	96	92.5
SuJiang	O160	TT	CC	CC	4	183	87.404	98.5	108
SuJiang	O161	CT	CC	TC	4	183	100.994	104.5	110.5
SuJiang	O261	TT	CC	CC	7	179	89.913	102	107.5
SuJiang	O165	TT	CC	CC	4	182	95.276	97.5	109.5
SuJiang	O263	TT	CC	CC	7	179	77.551	94	99
SuJiang	O163	CT	TC	TC	4	182	93.929	101	107.5
SuJiang	O265	CT	CC	TC	7	179	79.076	95.5	102
SuJiang	O114	TT	CC	CC	3	180	87.686	101	108
SuJiang	O267	TT	CC	CC	7	179	77.68	95.5	99
SuJiang	O272	TT	CC	CC	7	178	83.081	103.5	103
SuJiang	O274	CT	CC	TC	7	179	77.05	97.5	105
SuJiang	O162	TT	CC	CC	4	183	87.012	100	103
SuJiang	O275	TT	CC	CC	7	179	85.547	101	103.5
SuJiang	O276	TT	CC	CC	7	179	88.744	100	107
SuJiang	O279	TT	CC	CC	7	178	80.06	96	103
SuJiang	O281	TT	CC	CC	7	178	76.202	97	99
SuJiang	O26	CT	TC	TC	1	182	79.363	101	101
SuJiang	O282	TT	CC	CC	7	178	84.442	102	101.5
SuJiang	Y31	TT	TC	CC	2	181	102.895	110	109
SuJiang	O285	TT	CC	CC	8	181	77.18	102.5	96.5
SuJiang	Y10	TT	CC	CC	2	179	73.47	97.5	100
SuJiang	O289	CT	CC	TC	7	178	60.808	90.5	92
SuJiang	O290	TT	CC	CC	7	178	68.274	94	95
SuJiang	O52	CT	TC	TC	1	181	85.544	97.5	109
SuJiang	O291	TT	CC	CC	7	178	63.637	89	91.5
SuJiang	O56	CT	CC	TC	1	181	75.947	94	101
SuJiang	O11	TT	CC	CC	1	179	77.613	94	103
SuJiang	Y46	TT	CC	CC	2	184	74.695	104.5	98
SuJiang	O82	TT	CC	CC	3	183	73.691	96	96
SuJiang	O304	CT	CC	TC	8	176	89.099	106.5	100.5
SuJiang	O306	CT	CC	TC	8	176	90.39	104.5	100.5
SuJiang	Y47	TT	CC	CC	2	184	75.219	95	100.5
SuJiang	O3	TT	CC	CC	1	181	72.69	100	93
SuJiang	O5	TT	TC	CC	1	181	88.143	103.5	105
SuJiang	Y11	TT	CC	CC	2	179	84.259	99.5	102.5
SuJiang	Y12	TT	CC	CC	2	179	74.533	94	100
SuJiang	O39	TT	CC	CC	1	181	73.504	96	101
SuJiang	O317	TT	CC	TC	8	176	78.585	100.5	98
SuJiang	Y23	TT	CC	CC	3	185	74.013	97.5	99
SuJiang	O55	TT	TC	CC	1	181	62.648	88	97.5
SuJiang	O321	TT	CC	TC	8	177	83.214	104.5	97.5
SuJiang	O54	CT	TC	TC	1	181	66.143	90	98
SuJiang	O322	TT	TC	CC	8	177	67.805	103	93
SuJiang	O323	TT	TC	CC	8	177	85.49	107	97.5
SuJiang	Y8	TT	TC	CC	3	183	84.612	98	107
SuJiang	O324	TT	CC	CC	8	177	79.774	103.5	98
SuJiang	O325	TT	CC	CC	8	176	67.346	100	93
SuJiang	O326	CT	CC	TC	8	176	79.827	104	96
SuJiang	O83	TT	CC	CC	3	183	62.678	94	97.5
SuJiang	O328	CT	CC	TC	8	176	79.496	103	96
SuJiang	O329	CT	CC	TC	8	176	66.547	101.5	89.5
SuJiang	Y27	TT	CC	CC	2	184	75.55	101	105
SuJiang	Y29	TT	CC	CC	2	184	73.971	97	100.5
SuJiang	O21	CT	CC	TC	1	182	86.965	111.5	114
SuJiang	Y35	TT	TC	CC	2	181	92.435	114	103
SuJiang	O8	TT	TC	CC	1	181	80.801	106	101.5
SuJiang	O337	CT	CC	TC	9	180	82.452	96	102
SuJiang	O338	TT	CC	CC	9	180	81.216	94	97
SuJiang	O51	TT	CC	TC	1	180	80.211	103	100
SuJiang	O342	CT	CC	CC	9	181	96.148	104.5	108.5
SuJiang	O344	CC	CC	TC	9	180	94.921	100	108.5
SuJiang	O97	CC	CC	TC	3	185	82.9	97	104.5
SuJiang	O10	TT	CC	CC	1	180	87.368	101	104
SuJiang	O352	CT	CC	TC	9	180	95.207	108	111.5
SuJiang	O353	CT	CC	TC	9	180	83.913	104.5	105.5
SuJiang	O354	CT	CC	TC	9	180	86.666	103	104
SuJiang	O78	TT	CC	CC	3	183	84.091	109.5	100
SuJiang	O355	CT	CC	TC	9	180	97.43	108	110
SuJiang	O357	CT	CC	TC	9	180	99.432	107	110.5
SuJiang	O28	TT	CC	CC	1	182	95.542	101	115
SuJiang	O365	TT	CC	CC	9	178	73.88	99	96
SuJiang	O366	CT	CC	TC	9	178	72.624	100	93.5
SuJiang	O9	TT	CC	CC	1	181	71.229	97	97
SuJiang	O367	CT	CC	TC	9	176	74.596	99	96
SuJiang	O6	TT	TC	CC	1	181	74.694	99	100
SuJiang	O369	CT	TC	TC	9	176	77.147	103	97
SuJiang	O370	CT	CC	TC	9	177	63.237	93	89
SuJiang	O36	TT	CC	CC	1	181	79.031	99	102.5
SuJiang	O371	CT	TC	TC	9	176	67.46	99	93
SuJiang	O372	CT	CC	TC	9	176	57.778	90.5	85
SuJiang	Y21	TT	CC	CC	3	185	81.435	97	103
SuJiang	O374	CT	CC	TC	9	177	65.254	92	93.5
SuJiang	O95	TT	CC	CC	3	185	93.403	103.5	108.5
SuJiang	O375	CT	CC	TC	9	177	62.709	95	88.5
SuJiang	O53	TT	CC	CC	1	181	69.577	93	99
SuJiang	Y7	TT	CC	CC	3	183	84.321	98	107.5
SuJiang	Y5	TT	TC	CC	3	184	83.269	100	106
SuJiang	O388	CT	CC	TC	10	182	76.739	96.5	99
SuJiang	O390	CT	CC	TC	10	182	73.021	94.5	96
SuJiang	O391	CT	CC	TC	10	182	81.188	101	99
SuJiang	O395	TT	TC	CC	9	179	79.888	100	103.5
SuJiang	O396	TT	TC	CC	9	179	67.506	97.5	94
SuJiang	O398	TT	TC	CC	9	179	78.484	102	98
SuJiang	O405	TT	CC	TC	10	178	85.425	102	102.5
SuJiang	O407	CT	CC	TC	10	176	88.343	105.5	101
SuJiang	O409	CT	CC	TC	10	176	84.706	100.5	101
SuJiang	O411	CT	TC	TC	10	176	105.7	112	107.5
SuJiang	O413	CT	CC	TC	10	176	78.052	99.5	100
SuJiang	O414	CT	CC	TC	10	176	83.659	104	100.5
SuJiang	O436	CT	CC	TC	10	182	69.033	94	94
SuJiang	O437	CT	CC	TC	10	182	75.275	95	98.5
SuJiang	O441	TT	TC	CC	11	181	84.776	107.5	100.5
SuJiang	O444	CT	TC	TC	11	179	84.309	96.5	103.5
SuJiang	O445	TT	TC	CC	11	179	77.182	95	99.5
SuJiang	O446	TT	TC	CC	11	179	78.146	99.5	98.5
SuJiang	O450	TT	TC	CC	12	182	84.451	100	104
SuJiang	O451	TT	TC	CC	12	182	87.608	101	101.5
SuJiang	O459	TT	CC	CC	11	181	67.595	89.5	99.5
SuJiang	O460	TT	CC	CC	11	181	74.145	100	97
SuJiang	O462	TT	CC	CC	11	178	92.967	100	106.5
SuJiang	O467	TT	CC	CC	11	178	70.627	94.5	99
SuJiang	O469	TT	CC	CC	11	177	74.218	92	101
SuJiang	O472	CT	CC	TC	11	177	73.888	93.5	101
SuJiang	O473	TT	CC	CC	11	177	75.828	95.5	100.5
SuJiang	O477	TT	TC	CC	12	182	91.773	101.5	105.5
SuJiang	O482	CT	CC	TC	12	182	61.187	88.5	91.5
SuJiang	O485	TT	CC	CC	12	182	67.625	86	96.5
